# Supplementary material for: Broodstock nutritional programming differentially affects the hepatic transcriptome and genome-wide DNA methylome of farmed gilthead sea bream (Sparus aurata) depending on genetic background
Source: BMC Genomics. 2023 Nov 7;24:670. doi: 10.1186/s12864-023-09759-7 (PMC10631108; doi:10.1186/s12864-023-09759-7)
Supplement: Supplementary file 4 — Additional file 4: Supplementary Table 3A. List of enriched GO-BP obtained from selected DE transcripts (p < 0.05 and VIP ≥ 1) from the PLS-DA using RNAseq data in GS animals. [file 12864_2023_9759_MOESM4_ESM.xlsx]

## Sheet: Enrichment RNAseq GS
Additional file 4: Supplementary Table 3A. List of enriched GO-BP obtained from selected DE transcripts (p < 0.05 and VIP ≥ 1) from the PLS-DA using RNAseq data in GS animals.
Category	Over-represented p-value	Under-represented p-value	numDEInCat	numInCat	ontology	Over-represented p-adjusted value	Term	Definition
GO:0070125	2.35722e-38	1	69	166	BP	2.93709e-33	mitochondrial translational elongation	The successive addition of amino acid residues to a nascent polypeptide chain during protein biosynthesis in a mitochondrion.
GO:0070126	4.14116e-33	1	66	169	BP	2.57994e-29	mitochondrial translational termination	The process resulting in the release of a polypeptide chain from the ribosome in a mitochondrion, usually in response to a termination codon (note that mitochondria use variants of the universal genetic code that differ between different taxa).
GO:0070124	4.8359e-31	1	61	149	BP	2.00851e-26	mitochondrial translational initiation	The process preceding formation of the peptide bond between the first two amino acids of a protein in a mitochondrion. This includes the formation of a complex of the ribosome, mRNA, and an initiation complex that contains the first aminoacyl-tRNA.
GO:0006457	1.46706e-17	1	98	517	BP	4.56991e-15	protein folding	The process of assisting in the covalent and noncovalent assembly of single chain polypeptides or multisubunit complexes into the correct tertiary structure.
GO:0032543	7.08106e-16	1	45	118	BP	1.7646e-11	mitochondrial translation	The chemical reactions and pathways resulting in the formation of a protein in a mitochondrion. This is a ribosome-mediated process in which the information in messenger RNA (mRNA) is used to specify the sequence of amino acids in the protein; the mitochondrion has its own ribosomes and transfer RNAs, and uses a genetic code that differs from the nuclear code.
GO:0006412	7.12377e-15	1	91	571	BP	1.47937e-11	translation	The cellular metabolic process in which a protein is formed, using the sequence of a mature mRNA or circRNA molecule to specify the sequence of amino acids in a polypeptide chain. Translation is mediated by the ribosome, and begins with the formation of a ternary complex between aminoacylated initiator methionine tRNA, GTP, and initiation factor 2, which subsequently associates with the small sub…
GO:0000398	1.08623e-12	1	104	615	BP	1.93349e-09	mRNA splicing, via spliceosome	The joining together of exons from one or more primary transcripts of messenger RNA (mRNA) and the excision of intron sequences, via a spliceosomal mechanism, so that mRNA consisting only of the joined exons is produced.
GO:0006521	1.79909e-09	1	36	92	BP	2.80209e-07	regulation of cellular amino acid metabolic process	Any process that modulates the frequency, rate or extent of the chemical reactions and pathways involving amino acids.
GO:0006888	5.68472e-08	1	88	549	BP	7.87018e-06	endoplasmic reticulum to Golgi vesicle-mediated transport	The directed movement of substances from the endoplasmic reticulum (ER) to the Golgi, mediated by COP II vesicles. Small COP II coated vesicles form from the ER and then fuse directly with the cis-Golgi. Larger structures are transported along microtubules to the cis-Golgi.
GO:0006695	2.1691e-05	1	33	84	BP	0.0270269	cholesterol biosynthetic process	The chemical reactions and pathways resulting in the formation of cholesterol, cholest-5-en-3 beta-ol, the principal sterol of vertebrates and the precursor of many steroids, including bile acids and steroid hormones.
GO:0006397	0.00212556	1	90	654	BP	2.40768	mRNA processing	Any process involved in the conversion of a primary mRNA transcript into one or more mature mRNA(s) prior to translation into polypeptide.
GO:0031145	0.000294765	1	41	157	BP	0.306064	anaphase-promoting complex-dependent catabolic process	The chemical reactions and pathways resulting in the breakdown of a protein or peptide by hydrolysis of its peptide bonds, initiated by the covalent attachment of ubiquitin, with ubiquitin-protein ligation catalyzed by the anaphase-promoting complex, and mediated by the proteasome.
GO:0043488	0.000938847	1	53	289	BP	0.0899849	regulation of mRNA stability	Any process that modulates the propensity of mRNA molecules to degradation. Includes processes that both stabilize and destabilize mRNAs.
GO:0038061	0.0128793	1	35	122	BP	11.4626	NIK/NF-kappaB signaling	The process in which a signal is passed on to downstream components within the cell through the NIK-dependent processing and activation of NF-KappaB. Begins with activation of the NF-KappaB-inducing kinase (NIK), which in turn phosphorylates and activates IkappaB kinase alpha (IKKalpha). IKKalpha phosphorylates the NF-Kappa B2 protein (p100) leading to p100 processing and release of an active NF-…
GO:0061418	0.0250697	1	38	147	BP	20.8245	regulation of transcription from RNA polymerase II promoter in response to hypoxia	Any process that modulates the frequency, rate or extent of transcription from an RNA polymerase II promoter as a result of a hypoxia stimulus.
GO:0010972	0.00362428	1	36	130	BP	0.282241	negative regulation of G2/M transition of mitotic cell cycle	Any signalling pathway that decreases or inhibits the activity of a cell cycle cyclin-dependent protein kinase to modulate the switch from G2 phase to M phase of the mitotic cell cycle.
GO:0008380	9.02738e-05	1	79	583	BP	65.7578	RNA splicing	The process of removing sections of the primary RNA transcript to remove sequences not present in the mature form of the RNA and joining the remaining sections to form the mature form of the RNA.
GO:1902036	0.0949952	1	39	190	BP	65.7578	regulation of hematopoietic stem cell differentiation	NA
GO:0031146	1.67393	1	40	182	BP	1097.74	SCF-dependent proteasomal ubiquitin-dependent protein catabolic process	The chemical reactions and pathways resulting in the breakdown of a protein or peptide by hydrolysis of its peptide bonds, initiated by the covalent attachment of ubiquitin, with ubiquitin-protein ligation catalyzed by an SCF (Skp1/Cul1/F-box protein) complex, and mediated by the proteasome.
GO:0006096	1.08536	1	24	64	BP	676.18	glycolytic process	The chemical reactions and pathways resulting in the breakdown of a carbohydrate into pyruvate, with the concomitant production of a small amount of ATP and the reduction of NAD(P) to NAD(P)H. Glycolysis begins with the metabolism of a carbohydrate to generate products that can enter the pathway and ends with the production of pyruvate. Pyruvate may be converted to acetyl-coenzyme A, ethanol, lac…
GO:0002479	6.19562	1	36	169	BP	36760.7	antigen processing and presentation of exogenous peptide antigen via MHC class I, TAP-dependent	The process in which an antigen-presenting cell expresses a peptide antigen of exogenous origin on its cell surface in association with an MHC class I protein complex following intracellular transport via a TAP (transporter associated with antigen processing) pathway. The peptide is typically a fragment of a larger exogenous protein which has been degraded within the cell and is dependent on TAP …
GO:0006099	109.092	1	23	67	BP	6178.58	tricarboxylic acid cycle	A nearly universal metabolic pathway in which the acetyl group of acetyl coenzyme A is effectively oxidized to two CO2 and four pairs of electrons are transferred to coenzymes. The acetyl group combines with oxaloacetate to form citrate, which undergoes successive transformations to isocitrate, 2-oxoglutarate, succinyl-CoA, succinate, fumarate, malate, and oxaloacetate again, thus completing the …
GO:0006094	177.351	1	30	118	BP	960.778	gluconeogenesis	The formation of glucose from noncarbohydrate precursors, such as pyruvate, amino acids and glycerol.
GO:0034641	27.3595	1	22	63	BP	142041	cellular nitrogen compound metabolic process	The chemical reactions and pathways involving various organic and inorganic nitrogenous compounds, as carried out by individual cells.
GO:0033209	323.254	1	43	240	BP	16111	tumor necrosis factor-mediated signaling pathway	A series of molecular signals initiated by the binding of a tumor necrosis factor to a receptor on the surface of a cell, and ending with regulation of a downstream cellular process, e.g. transcription.
GO:0006839	44.1156	1	32	137	BP	211415	mitochondrial transport	Transport of substances into, out of or within a mitochondrion.
GO:0006626	58.9413	1	21	60	BP	26603.3	protein targeting to mitochondrion	The process of directing proteins towards and into the mitochondrion, usually mediated by mitochondrial proteins that recognize signals contained within the imported protein.
GO:0061077	59.7826	1	30	125	BP	26603.3	chaperone-mediated protein folding	The process of inhibiting aggregation and assisting in the covalent and noncovalent assembly of single chain polypeptides or multisubunit complexes into the correct tertiary structure that is dependent on interaction with a chaperone.
GO:0006406	66.203	1	46	267	BP	284444	mRNA export from nucleus	The directed movement of mRNA from the nucleus to the cytoplasm.
GO:0016070	1013.03	1	28	105	BP	42074.5	RNA metabolic process	The cellular chemical reactions and pathways involving RNA, ribonucleic acid, one of the two main type of nucleic acid, consisting of a long, unbranched macromolecule formed from ribonucleotides joined in 3',5'-phosphodiester linkage.
GO:0043312	11.0527	1	120	1241	BP	44424.9	neutrophil degranulation	The regulated exocytosis of secretory granules containing preformed mediators such as proteases, lipases, and inflammatory mediators by a neutrophil.
GO:0006271	187.511	1	20	48	BP	73012	DNA strand elongation involved in DNA replication	The process in which an existing DNA strand is extended by activities including the addition of nucleotides to the 3' end of the strand, complementary to an existing template, as part of DNA replication.
GO:0006364	2332.73	1	66	560	BP	88078.2	rRNA processing	Any process involved in the conversion of a primary ribosomal RNA (rRNA) transcript into one or more mature rRNA molecules.
GO:0016126	330.138	1	20	58	BP	1.20986e+06	sterol biosynthetic process	The chemical reactions and pathways resulting in the formation of sterols, steroids with one or more hydroxyl groups and a hydrocarbon side-chain in the molecule.
GO:0009060	3759.55	1	17	46	BP	1.30775e+06	aerobic respiration	The enzymatic release of energy from inorganic and organic compounds (especially carbohydrates and fats) which requires oxygen as the terminal electron acceptor.
GO:0060071	377.84	1	42	227	BP	1.30775e+06	Wnt signaling pathway, planar cell polarity pathway	The series of molecular signals initiated by binding of a Wnt protein to a receptor on the surface of the target cell where activated receptors signal via downstream effectors including C-Jun N-terminal kinase (JNK) to modulate cytoskeletal elements and control cell polarity.
GO:0045454	630.811	1	31	140	BP	2.1243e+06	cell redox homeostasis	Any process that maintains the redox environment of a cell or compartment within a cell.
GO:0045540	731.036	1	26	97	BP	239703	regulation of cholesterol biosynthetic process	Any process that modulates the frequency, rate or extent of the chemical reactions and pathways resulting in the formation of cholesterol.
GO:0006487	11073.6	1	29	136	BP	353789	protein N-linked glycosylation	A protein glycosylation process in which a carbohydrate or carbohydrate derivative unit is added to a protein via the N4 atom of peptidyl-asparagine, the omega-N of arginine, or the N1' atom peptidyl-tryptophan.
GO:0006103	13361.9	1	19	49	BP	4.16223e+06	2-oxoglutarate metabolic process	The chemical reactions and pathways involving oxoglutarate, the dianion of 2-oxoglutaric acid. It is a key constituent of the TCA cycle and a key intermediate in amino-acid metabolism.
GO:0006696	14298.2	1	16	36	BP	4.34526e+06	ergosterol biosynthetic process	The chemical reactions and pathways resulting in the formation of ergosterol, (22E)-ergosta-5,7,22-trien-3-beta-ol, a sterol found in ergot, yeast and moulds.
GO:0038095	15496.6	1	47	306	BP	4.59733e+06	Fc-epsilon receptor signaling pathway	A series of molecular signals initiated by the binding of the Fc portion of immunoglobulin E (IgE) to an Fc-epsilon receptor on the surface of a signal-receiving cell, and ending with regulation of a downstream cellular process, e.g. transcription. The Fc portion of an immunoglobulin is its C-terminal constant region.
GO:1900034	28460.2	1	37	193	BP	824683	regulation of cellular response to heat	NA
GO:0006369	35870.2	1	33	172	BP	1.01578e+07	termination of RNA polymerase II transcription	The process in which the synthesis of an RNA molecule by RNA polymerase II using a DNA template is completed.
GO:0034383	5543.94	1	20	63	BP	1.53505e+07	low-density lipoprotein particle clearance	The process in which a low-density lipoprotein particle is removed from the blood via receptor-mediated endocytosis and its constituent parts degraded.
GO:0006886	149288	1	80	763	BP	4.04374e+06	intracellular protein transport	The directed movement of proteins in a cell, including the movement of proteins between specific compartments or structures within a cell, such as organelles of a eukaryotic cell.
GO:0006890	32035.7	1	41	260	BP	8.49286e+06	retrograde vesicle-mediated transport, Golgi to endoplasmic reticulum	The directed movement of substances from the Golgi back to the endoplasmic reticulum, mediated by vesicles bearing specific protein coats such as COPI or COG.
GO:0006418	419866	1	13	29	BP	1.0899e+08	tRNA aminoacylation for protein translation	The synthesis of aminoacyl tRNA by the formation of an ester bond between the 3'-hydroxyl group of the most 3' adenosine of the tRNA and the alpha carboxylic acid group of an amino acid, to be used in ribosome-mediated polypeptide synthesis.
GO:0006260	64006.5	1	75	731	BP	1.62759e+08	DNA replication	The cellular metabolic process in which a cell duplicates one or more molecules of DNA. DNA replication begins when specific sequences, known as origins of replication, are recognized and bound by initiation proteins, and ends when the original DNA molecule has been completely duplicated and the copies topologically separated. The unit of replication usually corresponds to the genome of the cell,…
GO:0006541	70331.4	1	15	38	BP	1.75266e+08	glutamine metabolic process	The chemical reactions and pathways involving glutamine, 2-amino-4-carbamoylbutanoic acid.
GO:0007005	79323	1	45	328	BP	1.93797e+08	mitochondrion organization	A process that is carried out at the cellular level which results in the assembly, arrangement of constituent parts, or disassembly of a mitochondrion; includes mitochondrial morphogenesis and distribution, and replication of the mitochondrial genome as well as synthesis of new mitochondrial components.
GO:0008299	145318	0.9999999999939753	12	23	BP	3.48203e+08	isoprenoid biosynthetic process	The chemical reactions and pathways resulting in the formation of an isoprenoid compound, isoprene (2-methylbuta-1,3-diene) or compounds containing or derived from linked isoprene (3-methyl-2-butenylene) residues.
GO:0009408	1.63719e+06	1	40	266	BP	384784	response to heat	Any process that results in a change in state or activity of a cell or an organism (in terms of movement, secretion, enzyme production, gene expression, etc.) as a result of a heat stimulus, a temperature stimulus above the optimal temperature for that organism.
GO:0031124	1.6676e+06	0.9999999999708489	30	162	BP	384784	mRNA 3'-end processing	Any process involved in forming the mature 3' end of an mRNA molecule.
GO:0040007	32326.4	1	37	277	BP	7.3234e+07	growth	The increase in size or mass of an entire organism, a part of an organism or a cell.
GO:0009058	343605	0.9999999999653663	18	56	BP	7.64521e+07	biosynthetic process	The chemical reactions and pathways resulting in the formation of substances; typically the energy-requiring part of metabolism in which simpler substances are transformed into more complex ones.
GO:0019886	368557	1	45	333	BP	8.05652e+07	antigen processing and presentation of exogenous peptide antigen via MHC class II	The process in which an antigen-presenting cell expresses a peptide antigen of exogenous origin on its cell surface in association with an MHC class II protein complex. The peptide antigen is typically, but not always, processed from a whole protein.
GO:0043161	389049	1	63	569	BP	8.35785e+06	proteasome-mediated ubiquitin-dependent protein catabolic process	The chemical reactions and pathways resulting in the breakdown of a protein or peptide by hydrolysis of its peptide bonds, initiated by the covalent attachment of ubiquitin, and mediated by the proteasome.
GO:0008610	3.97877e+06	0.9999999999553023	19	71	BP	8.40263e+07	lipid biosynthetic process	The chemical reactions and pathways resulting in the formation of lipids, compounds soluble in an organic solvent but not, or sparingly, in an aqueous solvent.
GO:0009267	4.23606e+06	1	35	216	BP	8.60781e+07	cellular response to starvation	Any process that results in a change in state or activity of a cell (in terms of movement, secretion, enzyme production, gene expression, etc.) as a result of deprivation of nourishment.
GO:0006281	4.25718e+06	1	85	806	BP	8.60781e+07	DNA repair	The process of restoring DNA after damage. Genomes are subject to damage by chemical and physical agents in the environment (e.g. UV and ionizing radiations, chemical mutagens, fungal and bacterial toxins, etc.) and by free radicals or alkylating agents endogenously generated in metabolism. DNA is also damaged because of errors during its replication. A variety of different DNA repair pathways ha…
GO:0006749	42831.8	0.9999999999509052	19	79	BP	8.60781e+07	glutathione metabolic process	The chemical reactions and pathways involving glutathione, the tripeptide glutamylcysteinylglycine, which acts as a coenzyme for some enzymes and as an antioxidant in the protection of sulfhydryl groups in enzymes and other proteins; it has a specific role in the reduction of hydrogen peroxide (H2O2) and oxidized ascorbate, and it participates in the gamma-glutamyl cycle.
GO:0016032	466309	1	108	1177	BP	9.22238e+07	viral process	A multi-organism process in which a virus is a participant. The other participant is the host. Includes infection of a host cell, replication of the viral genome, and assembly of progeny virus particles. In some cases the viral genetic material may integrate into the host genome and only subsequently, under particular circumstances, 'complete' its life cycle.
GO:0006554	473702	0.9999999999715979	13	32	BP	9.22238e+07	lysine catabolic process	The chemical reactions and pathways resulting in the breakdown of lysine, 2,6-diaminohexanoic acid.
GO:0007029	532452	0.999999999914438	26	122	BP	1.02067e+09	endoplasmic reticulum organization	A process that is carried out at the cellular level which results in the assembly, arrangement of constituent parts, or disassembly of the endoplasmic reticulum.
GO:0006744	571338	0.9999999999708507	12	27	BP	1.07862e+08	ubiquinone biosynthetic process	The chemical reactions and pathways resulting in the formation of ubiquinone, a lipid-soluble electron-transporting coenzyme.
GO:0006098	7594.82	0.9999999999469975	14	34	BP	1.41241e+09	pentose-phosphate shunt	The metabolic process in which glucose-6-phosphate is oxidized to form carbon dioxide (CO2) and ribulose 5-phosphate, coupled to reduction of NADP+ to NADPH; ribulose 5-P then enters a series of reactions that can yield biosynthetic precursors (ribose-5-phosphate and erythrose-4-phosphate) and glycolytic intermediates (fructose-6-phosphate and glyceraldehyde-3-phosphate).
GO:0090263	893079	1	45	339	BP	1.63644e+09	positive regulation of canonical Wnt signaling pathway	Any process that increases the rate, frequency, or extent of the Wnt signaling pathway through beta-catenin, the series of molecular signals initiated by binding of a Wnt protein to a frizzled family receptor on the surface of the target cell, followed by propagation of the signal via beta-catenin, and ending with a change in transcription of target genes.
GO:0033512	95985.1	1	7	7	BP	1.7333e+08	L-lysine catabolic process to acetyl-CoA via saccharopine	The chemical reactions and pathways resulting in the breakdown of L-lysine into other compounds, including acetyl-CoA, via the intermediate saccharopine.
GO:0043687	1.0131e+07	1	87	903	BP	1.80332e+09	post-translational protein modification	The process of covalently altering one or more amino acids in a protein after the protein has been completely translated and released from the ribosome.
GO:0043248	1.21757e+07	0.9999999999211893	13	32	BP	2.13676e+09	proteasome assembly	The aggregation, arrangement and bonding together of a mature, active proteasome complex.
GO:0008033	1.30239e+07	0.9999999998241111	19	77	BP	2.24474e+09	tRNA processing	The process in which a pre-tRNA molecule is converted to a mature tRNA, ready for addition of an aminoacyl group.
GO:0006974	1.31514e+06	1	84	825	BP	2.24474e+09	cellular response to DNA damage stimulus	Any process that results in a change in state or activity of a cell (in terms of movement, secretion, enzyme production, gene expression, etc.) as a result of a stimulus indicating damage to its DNA from environmental insults or errors during metabolism.
GO:0009168	1.35714e+07	0.9999999999135863	13	30	BP	2.28512e+09	purine ribonucleoside monophosphate biosynthetic process	The chemical reactions and pathways resulting in the formation of purine ribonucleoside monophosphate, a compound consisting of a purine base linked to a ribose sugar esterified with phosphate on the sugar.
GO:0048208	1.52326e+07	0.9999999996572343	30	186	BP	2.53064e+07	COPII vesicle coating	The addition of COPII proteins and adaptor proteins to ER membranes during the formation of transport vesicles, forming a vesicle coat.
GO:0090110	1.67163e+07	0.9999999998840183	13	31	BP	2.74059e+09	COPII-coated vesicle cargo loading	The formation of a macromolecular complex between the COPII coat proteins and proteins and/or lipoproteins that are going to be transported by the COPII vesicle to the Golgi.
GO:0051131	1.80741e+07	0.9999999998533302	14	36	BP	2.92473e+08	chaperone-mediated protein complex assembly	The aggregation, arrangement and bonding together of a set of components to form a protein complex, mediated by chaperone molecules that do not form part of the finished complex.
GO:0050852	1.97445e+06	1	45	359	BP	3.15406e+07	T cell receptor signaling pathway	A series of molecular signals initiated by the cross-linking of an antigen receptor on a T cell.
GO:0006120	2.28983e+06	0.9999999999145899	10	19	BP	3.61155e+08	mitochondrial electron transport, NADH to ubiquinone	The transfer of electrons from NADH to ubiquinone that occurs during oxidative phosphorylation.
GO:0006405	2.38522e+07	0.9999999994866545	28	159	BP	3.71499e+08	RNA export from nucleus	The directed movement of RNA from the nucleus to the cytoplasm.
GO:0071569	2.62274e+06	1	7	7	BP	4.03448e+08	protein ufmylation	Covalent attachment of the ubiquitin-like protein UFM1 to another protein.
GO:0006390	2.99575e+07	0.999999999886258	10	18	BP	4.55208e+07	mitochondrial transcription	The synthesis of RNA from a mitochondrial DNA template, usually by a specific mitochondrial RNA polymerase.
GO:0045292	4.11148e+06	0.9999999996215683	14	44	BP	6.17218e+08	mRNA cis splicing, via spliceosome	The joining together, after removal of an intervening sequence composed of one or more introns, of two segments of the same RNA molecule via spliceosomal catalysis to produce an mRNA composed only of exon sequences that all came from the same primary transcript.
GO:0006629	4.27405e+06	1	55	461	BP	6.30759e+08	lipid metabolic process	The chemical reactions and pathways involving lipids, compounds soluble in an organic solvent but not, or sparingly, in an aqueous solvent. Includes fatty acids; neutral fats, other fatty-acid esters, and soaps; long-chain (fatty) alcohols and waxes; sphingoids and other long-chain bases; glycolipids, phospholipids and sphingolipids; and carotenes, polyprenols, sterols, terpenes and other isopren…
GO:0000387	4.30293e+07	0.9999999995076156	16	56	BP	6.30759e+08	spliceosomal snRNP assembly	The aggregation, arrangement and bonding together of one or more snRNA and multiple protein components to form a ribonucleoprotein complex that is involved in formation of the spliceosome.
GO:0045047	447281	0.9999999997936828	10	23	BP	6.48038e+08	protein targeting to ER	The process of directing proteins towards the endoplasmic reticulum (ER) using signals contained within the protein. One common mechanism uses a 16- to 30-residue signal sequence, typically located at the N-terminus of the protein and containing positively charged amino acids followed by a continuous stretch of hydrophobic residues, which directs the ribosome to the ER membrane and initiates tran…
GO:0032869	5.98178e+06	1	45	364	BP	8.50978e+08	cellular response to insulin stimulus	Any process that results in a change in state or activity of a cell (in terms of movement, secretion, enzyme production, gene expression, etc.) as a result of an insulin stimulus. Insulin is a polypeptide hormone produced by the islets of Langerhans of the pancreas in mammals, and by the homologous organs of other organisms.
GO:0006267	6.01012e+07	0.9999999995342304	13	31	BP	8.50978e+08	pre-replicative complex assembly involved in nuclear cell cycle DNA replication	The aggregation, arrangement and bonding together of a set of components to form the nuclear pre-replicative complex, a protein-DNA complex that forms at the eukaryotic DNA replication origin and is required for replication initiation.
GO:0009113	6.59924e+07	0.9999999996142045	11	26	BP	9.23894e+08	purine nucleobase biosynthetic process	The chemical reactions and pathways resulting in the formation of purine nucleobases, one of the two classes of nitrogen-containing ring compounds found in DNA and RNA, which include adenine and guanine.
GO:0034599	9.70586e+06	0.9999999977212262	37	277	BP	1.34372e+10	cellular response to oxidative stress	Any process that results in a change in state or activity of a cell (in terms of movement, secretion, enzyme production, gene expression, etc.) as a result of oxidative stress, a state often resulting from exposure to high levels of reactive oxygen species, e.g. superoxide anions, hydrogen peroxide (H2O2), and hydroxyl radicals.
GO:1990592	1.02277e+08	0.9999999999275939	7	8	BP	1.40041e+10	protein K69-linked ufmylation	NA
GO:0050746	1.04084e+08	0.9999999998815012	7	9	BP	1.40966e+10	regulation of lipoprotein metabolic process	Any process that modulates the frequency, rate or extent of the chemical reactions and pathways involving lipoproteins, any conjugated, water-soluble protein in which the nonprotein group consists of a lipid or lipids.
GO:0034976	1.14883e+08	0.9999999972896654	37	274	BP	1.53919e+09	response to endoplasmic reticulum stress	Any process that results in a change in state or activity of a cell (in terms of movement, secretion, enzyme production, gene expression, etc.) as a result of a stress acting at the endoplasmic reticulum. ER stress usually results from the accumulation of unfolded or misfolded proteins in the ER lumen.
GO:0055089	1.19687e+07	0.9999999989909911	13	33	BP	1.58649e+10	fatty acid homeostasis	Any process involved in the maintenance of an internal steady state of fatty acid within an organism or cell.
GO:0032981	1.32451e+07	0.9999999988504659	13	35	BP	1.7372e+10	mitochondrial respiratory chain complex I assembly	The aggregation, arrangement and bonding together of a set of components to form mitochondrial respiratory chain complex I.
GO:1904874	1.73544e+08	0.9999999988644523	11	27	BP	2.25245e+10	positive regulation of telomerase RNA localization to Cajal body	NA
GO:0048025	1.80701e+08	0.9999999972245236	18	78	BP	2.3008e+10	negative regulation of mRNA splicing, via spliceosome	Any process that stops, prevents or reduces the rate or extent of mRNA splicing via a spliceosomal mechanism.
GO:0034389	1.80962e+08	0.9999999979193364	15	47	BP	2.3008e+10	lipid droplet organization	A process that is carried out at the cellular level which results in the assembly, arrangement of constituent parts, or disassembly of a lipid particle.
GO:0010510	2.31827e+07	0.9999999990743366	9	17	BP	2.91774e+10	regulation of acetyl-CoA biosynthetic process from pyruvate	Any process that modulates the frequency, rate or extent of the chemical reactions and pathways resulting in the formation of acetyl-CoA from pyruvate.
GO:0000001	2.5788e+08	0.9999999982140498	11	28	BP	3.21318e+09	mitochondrion inheritance	The distribution of mitochondria, including the mitochondrial genome, into daughter cells after mitosis or meiosis, mediated by interactions between mitochondria and the cytoskeleton.
GO:0006409	2.69248e+07	0.999999994949853	21	94	BP	3.32162e+10	tRNA export from nucleus	The directed movement of tRNA from the nucleus to the cytoplasm.
GO:0006635	3.21711e+07	0.9999999934839997	22	117	BP	3.92992e+09	fatty acid beta-oxidation	A fatty acid oxidation process that results in the complete oxidation of a long-chain fatty acid. Fatty acid beta-oxidation begins with the addition of coenzyme A to a fatty acid, and occurs by successive cycles of reactions during each of which the fatty acid is shortened by a two-carbon fragment removed as acetyl coenzyme A; the cycle continues until only two or three carbons remain (as acetyl-…
GO:0006606	3.33401e+08	0.999999991805947	27	156	BP	4.03318e+10	protein import into nucleus	The directed movement of a protein from the cytoplasm to the nucleus.
GO:0036498	4.57944e+08	0.9999999893021387	25	141	BP	5.48653e+09	IRE1-mediated unfolded protein response	A series of molecular signals mediated by the endoplasmic reticulum stress sensor IRE1 (Inositol-requiring transmembrane kinase/endonuclease). Begins with activation of IRE1 in response to endoplasmic reticulum (ER) stress, and ends with regulation of a downstream cellular process, e.g. transcription. One target of activated IRE1 is the transcription factor HAC1 in yeast, or XBP1 in mammals; IRE1…
GO:0015031	4.79722e+07	1	112	1464	BP	5.6927e+10	protein transport	The directed movement of proteins into, out of or within a cell, or between cells, by means of some agent such as a transporter or pore.
GO:0007049	5.37818e+08	1	116	1378	BP	6.3219e+09	cell cycle	The progression of biochemical and morphological phases and events that occur in a cell during successive cell replication or nuclear replication events. Canonically, the cell cycle comprises the replication and segregation of genetic material followed by the division of the cell, but in endocycles or syncytial cells nuclear replication or nuclear division may not be followed by cell division.
GO:0006446	6.83967e+06	0.99999998915623	17	75	BP	7.89766e+09	regulation of translational initiation	Any process that modulates the frequency, rate or extent of translational initiation.
GO:0009651	6.84549e+07	0.9999999855667397	22	112	BP	7.89766e+09	response to salt stress	Any process that results in a change in state or activity of a cell or an organism (in terms of movement, secretion, enzyme production, gene expression, etc.) as a result of a stimulus indicating an increase or decrease in the concentration of salt (particularly but not exclusively sodium and chloride ions) in the environment.
GO:0006396	7.43859e+07	0.9999999788095266	31	211	BP	8.50319e+09	RNA processing	Any process involved in the conversion of one or more primary RNA transcripts into one or more mature RNA molecules.
GO:0061621	7.57318e+07	0.9999999920389545	13	39	BP	8.57835e+09	canonical glycolysis	The glycolytic process that begins with the conversion of glucose to glucose-6-phosphate by glucokinase activity. Glycolytic processes are the chemical reactions and pathways resulting in the breakdown of a carbohydrate into pyruvate, with the concomitant production of a small amount of ATP.
GO:0030150	1.04996e+09	0.9999999957207787	8	17	BP	1.1786e+11	protein import into mitochondrial matrix	The import of proteins across the outer and inner mitochondrial membranes into the matrix. Unfolded proteins enter the mitochondrial matrix with a chaperone protein; the information required to target the precursor protein from the cytosol to the mitochondrial matrix is contained within its N-terminal matrix-targeting sequence. Translocation of precursors to the matrix occurs at the rare sites wh…
GO:0006283	1.10791e+09	0.9999999707916734	27	170	BP	1.23255e+11	transcription-coupled nucleotide-excision repair	The nucleotide-excision repair process that carries out preferential repair of DNA lesions on the actively transcribed strand of the DNA duplex. In addition, the transcription-coupled nucleotide-excision repair pathway is required for the recognition and repair of a small subset of lesions that are not recognized by the global genome nucleotide excision repair pathway.
GO:0030466	1.252e+09	0.9999999898063404	11	28	BP	1.38052e+11	silent mating-type cassette heterochromatin assembly	Repression of transcription at silent mating-type loci by alteration of the structure of chromatin.
GO:0006268	1.3765e+09	0.9999999890103292	11	26	BP	1.50449e+11	DNA unwinding involved in DNA replication	The process in which interchain hydrogen bonds between two strands of DNA are broken or 'melted', generating unpaired template strands for DNA replication.
GO:0019432	1.38884e+08	0.9999999841947773	13	43	BP	1.50478e+11	triglyceride biosynthetic process	The chemical reactions and pathways resulting in the formation of a triglyceride, any triester of glycerol.
GO:0006207	1.47535e+09	0.9999999918568698	9	20	BP	1.58473e+11	'de novo' pyrimidine nucleobase biosynthetic process	The chemical reactions and pathways resulting in the formation of pyrimidine nucleobases, 1,3-diazine, organic nitrogenous bases, beginning with the synthesis of a pyrimidine ring from simpler precursors.
GO:0008652	1.51099e+09	0.9999999804884171	14	51	BP	1.60914e+11	cellular amino acid biosynthetic process	The chemical reactions and pathways resulting in the formation of amino acids, organic acids containing one or more amino substituents.
GO:0051156	1.54174e+09	0.9999999916739105	9	19	BP	1.6246e+11	glucose 6-phosphate metabolic process	The chemical reactions and pathways involving glucose 6-phosphate, a monophosphorylated derivative of glucose with the phosphate group attached to C-6.
GO:0042769	1.55158e+09	0.9999999720690326	18	83	BP	1.6246e+11	DNA damage response, detection of DNA damage	The series of events required to receive a stimulus indicating DNA damage has occurred and convert it to a molecular signal.
GO:0006633	1.63591e+09	0.9999999630713898	22	131	BP	1.69862e+10	fatty acid biosynthetic process	The chemical reactions and pathways resulting in the formation of a fatty acid, any of the aliphatic monocarboxylic acids that can be liberated by hydrolysis from naturally occurring fats and oils. Fatty acids are predominantly straight-chain acids of 4 to 24 carbon atoms, which may be saturated or unsaturated; branched fatty acids and hydroxy fatty acids also occur, and very long chain acids of …
GO:0006511	1.69793e+08	1	52	487	BP	1.74844e+10	ubiquitin-dependent protein catabolic process	The chemical reactions and pathways resulting in the breakdown of a protein or peptide by hydrolysis of its peptide bonds, initiated by the covalent attachment of a ubiquitin group, or multiple ubiquitin groups, to the protein.
GO:0006851	1.81567e+09	0.9999999812742095	12	38	BP	1.85436e+11	mitochondrial calcium ion transmembrane transport	The process in which a calcium ion (Ca2+) is transported across a mitochondrial membrane, into or out of the mitochondrion.
GO:0006270	2.37784e+09	0.9999999424697205	23	151	BP	2.40878e+11	DNA replication initiation	The process in which DNA-dependent DNA replication is started; this begins with the ATP dependent loading of an initiator complex onto the DNA, this is followed by DNA melting and helicase activity. In bacteria, the gene products that enable the helicase activity are loaded after the initial melting and in archaea and eukaryotes, the gene products that enable the helicase activity are inactive wh…
GO:0006631	3.23788e+08	0.9999998997123832	31	226	BP	3.25354e+11	fatty acid metabolic process	The chemical reactions and pathways involving fatty acids, aliphatic monocarboxylic acids liberated from naturally occurring fats and oils by hydrolysis.
GO:0046686	3.29072e+07	0.999999904845946	28	208	BP	3.28019e+10	response to cadmium ion	Any process that results in a change in state or activity of a cell or an organism (in terms of movement, secretion, enzyme production, gene expression, etc.) as a result of a cadmium (Cd) ion stimulus.
GO:0006296	3.47953e+08	0.9999999374996243	17	78	BP	3.44087e+09	nucleotide-excision repair, DNA incision, 5'-to lesion	The endonucleolytic cleavage of the damaged strand of DNA 5' to the site of damage. The incision occurs at the junction of single-stranded DNA and double-stranded DNA that is formed when the DNA duplex is unwound. The incision follows the incision formed 3' to the site of damage.
GO:0007017	3.52166e+09	0.9999999072144274	25	152	BP	3.45511e+10	microtubule-based process	Any cellular process that depends upon or alters the microtubule cytoskeleton, that part of the cytoskeleton comprising microtubules and their associated proteins.
GO:0018279	3.77265e+09	0.9999999208807067	19	126	BP	3.67244e+10	protein N-linked glycosylation via asparagine	The glycosylation of protein via the N4 atom of peptidyl-asparagine forming N4-glycosyl-L-asparagine; the most common form is N-acetylglucosaminyl asparagine; N-acetylgalactosaminyl asparagine and N4 glucosyl asparagine also occur. This modification typically occurs in extracellular peptides with an N-X-(ST) motif. Partial modification has been observed to occur with cysteine, rather than serine …
GO:0006417	3.80991e+08	0.9999998862360315	29	215	BP	3.67996e+10	regulation of translation	Any process that modulates the frequency, rate or extent of the chemical reactions and pathways resulting in the formation of proteins by the translation of mRNA or circRNA.
GO:0060964	3.86639e+09	0.9999998933547756	26	182	BP	3.70579e+10	regulation of gene silencing by miRNA	Any process that modulates the rate, frequency, or extent of the downregulation of gene expression through the action of microRNAs (miRNAs), endogenous 21-24 nucleotide small RNAs processed from stem-loop RNA precursors (pre-miRNAs). Once incorporated into a RNA-induced silencing complex (RISC), miRNAs can downregulate gene expression by either of two posttranscriptional mechanisms: RNA (often mR…
GO:1902975	4.08032e+09	0.99999992515312075	17	84	BP	3.88097e+10	mitotic DNA replication initiation	NA
GO:0010499	4.13844e+08	0.9999999660011685	10	28	BP	3.90644e+10	proteasomal ubiquitin-independent protein catabolic process	The chemical reactions and pathways resulting in the breakdown of a protein or peptide by hydrolysis of its peptide bonds that is mediated by the proteasome but do not involve ubiquitin.
GO:0033683	4.42998e+07	0.9999999188501181	17	79	BP	4.15019e+11	nucleotide-excision repair, DNA incision	A process that results in the endonucleolytic cleavage of the damaged strand of DNA. The incision occurs at the junction of single-stranded DNA and double-stranded DNA that is formed when the DNA duplex is unwound.
GO:0006110	5.1262e+08	0.9999998870059217	20	107	BP	4.7666e+10	regulation of glycolytic process	Any process that modulates the frequency, rate or extent of glycolysis.
GO:0061732	6.36659e+08	0.999999975664447	7	14	BP	5.85367e+10	mitochondrial acetyl-CoA biosynthetic process from pyruvate	The chemical reactions and pathways resulting in the formation of acetyl-CoA from pyruvate in the mitochondrion. The process begins with the transport of pyruvate from the cytosol to the mitochondrion where it is subsequently decarboxylated to form acetyl-CoA.
GO:0000082	6.38924e+07	0.9999997585881802	42	395	BP	5.85367e+10	G1/S transition of mitotic cell cycle	The mitotic cell cycle transition by which a cell in G1 commits to S phase. The process begins with the build up of G1 cyclin-dependent kinase (G1 CDK), resulting in the activation of transcription of G1 cyclins. The process ends with the positive feedback of the G1 cyclins on the G1 CDK which commits the cell to S phase, in which DNA replication is initiated.
GO:0002223	7.716e+08	0.9999997167374275	38	323	BP	7.01761e+10	stimulatory C-type lectin receptor signaling pathway	Any series of molecular signals generated as a consequence of binding to a C-type lectin receptor capable of cellular activation.
GO:0032790	8.24314e+08	0.999999970974577	7	12	BP	7.39098e+10	ribosome disassembly	The disaggregation of a ribosome into its constituent components; includes the dissociation of ribosomal subunits.
GO:0006508	8.24515e+08	0.9999997213369093	70	797	BP	7.39098e+10	proteolysis	The hydrolysis of proteins into smaller polypeptides and/or amino acids by cleavage of their peptide bonds.
GO:0006544	8.93343e+07	0.9999999037221172	11	36	BP	7.95075e+10	glycine metabolic process	The chemical reactions and pathways involving glycine, aminoethanoic acid.
GO:0006979	9.04862e+08	0.9999996499588746	43	398	BP	7.99616e+10	response to oxidative stress	Any process that results in a change in state or activity of a cell or an organism (in terms of movement, secretion, enzyme production, gene expression, etc.) as a result of oxidative stress, a state often resulting from exposure to high levels of reactive oxygen species, e.g. superoxide anions, hydrogen peroxide (H2O2), and hydroxyl radicals.
GO:0000245	9.24287e+08	0.9999998433295735	15	69	BP	8.11029e+10	spliceosomal complex assembly	The aggregation, arrangement and bonding together of a spliceosomal complex, a ribonucleoprotein apparatus that catalyzes nuclear mRNA splicing via transesterification reactions.
GO:0043066	9.36421e+08	0.9999996463990137	117	1546	BP	8.1593e+07	negative regulation of apoptotic process	Any process that stops, prevents, or reduces the frequency, rate or extent of cell death by apoptotic process.
GO:0016192	1.19884e+10	0.9999996115006148	58	661	BP	1.03733e+12	vesicle-mediated transport	A cellular transport process in which transported substances are moved in membrane-bounded vesicles; transported substances are enclosed in the vesicle lumen or located in the vesicle membrane. The process begins with a step that directs a substance to the forming vesicle, and includes vesicle budding and coating. Vesicles are then targeted to, and fuse with, an acceptor membrane.
GO:0006298	1.31256e+10	0.9999997584693721	16	66	BP	1.1279e+12	mismatch repair	A system for the correction of errors in which an incorrect base, which cannot form hydrogen bonds with the corresponding base in the parent strand, is incorporated into the daughter strand. The mismatch repair system promotes genomic fidelity by repairing base-base mismatches, insertion-deletion loops and heterologies generated during DNA replication and recombination.
GO:0042180	1.54372e+10	0.9999999870090274	5	6	BP	1.31745e+11	cellular ketone metabolic process	The chemical reactions and pathways involving any of a class of organic compounds that contain the carbonyl group, CO, and in which the carbonyl group is bonded only to carbon atoms, as carried out by individual cells. The general formula for a ketone is RCOR, where R and R are alkyl or aryl groups.
GO:0006613	1.58043e+10	0.9999998941290744	8	23	BP	1.3396e+11	cotranslational protein targeting to membrane	The targeting of proteins to a membrane that occurs during translation. The transport of most secretory proteins, particularly those with more than 100 amino acids, into the endoplasmic reticulum lumen occurs in this manner, as does the import of some proteins into mitochondria.
GO:0006783	1.61403e+10	0.9999997836469317	12	48	BP	1.35884e+12	heme biosynthetic process	The chemical reactions and pathways resulting in the formation of heme, any compound of iron complexed in a porphyrin (tetrapyrrole) ring, from less complex precursors.
GO:0055085	1.65729e+10	0.9999993148040216	57	670	BP	1.38589e+12	transmembrane transport	The process in which a solute is transported across a lipid bilayer, from one side of a membrane to the other.
GO:0030261	1.67305e+10	0.9999997500993972	13	54	BP	1.38975e+12	chromosome condensation	The progressive compaction of dispersed interphase chromatin into threadlike chromosomes prior to mitotic or meiotic nuclear division, or during apoptosis, in eukaryotic cells.
GO:0019915	1.88297e+10	0.9999996358640613	16	77	BP	1.55376e+12	lipid storage	The accumulation and maintenance in cells or tissues of lipids, compounds soluble in organic solvents but insoluble or sparingly soluble in aqueous solvents. Lipid reserves can be accumulated during early developmental stages for mobilization and utilization at later stages of development.
GO:0035338	1.9034e+09	0.9999997191009108	13	47	BP	1.56029e+11	long-chain fatty-acyl-CoA biosynthetic process	The chemical reactions and pathways resulting in the formation of a long-chain fatty-acyl-CoA any derivative of coenzyme A in which the sulfhydryl group is in a thioester linkage with a long-chain fatty-acyl group. Long-chain fatty-acyl-CoAs have chain lengths of C13 or more.
GO:0042632	2.24427e+10	0.9999994007948211	22	139	BP	1.82769e+12	cholesterol homeostasis	Any process involved in the maintenance of an internal steady state of cholesterol within an organism or cell.
GO:0010004	2.30411e+09	1	4	4	BP	1.85221e+12	gastrulation involving germ band extension	A complex and coordinated series of cellular movements, including germ band extension, that occurs at the end of cleavage during embryonic development. An example of this process is found in Drosophila melanogaster.
GO:0040003	2.30411e+09	1	4	4	BP	1.85221e+12	chitin-based cuticle development	Synthesis and deposition of a chitin-based noncellular, hardened, or membranous secretion from an epithelial sheet. An example of this process is found in Drosophila melanogaster.
GO:0051028	2.57527e+10	0.9999991472631972	29	218	BP	2.05692e+12	mRNA transport	The directed movement of mRNA, messenger ribonucleic acid, into, out of or within a cell, or between cells, by means of some agent such as a transporter or pore.
GO:0006734	2.66551e+10	0.9999996666554952	11	42	BP	2.11543e+12	NADH metabolic process	The chemical reactions and pathways involving reduced nicotinamide adenine dinucleotide (NADH), a coenzyme present in most living cells and derived from the B vitamin nicotinic acid.
GO:0031118	2.9119e+09	0.9999999566627794	5	7	BP	2.29635e+11	rRNA pseudouridine synthesis	The intramolecular conversion of uridine to pseudouridine in an rRNA molecule.
GO:0000003	3.00361e+09	0.9999996212426425	11	41	BP	2.35377e+12	reproduction	The production of new individuals that contain some portion of genetic material inherited from one or more parent organisms.
GO:0006189	3.21356e+10	0.9999998600349809	7	12	BP	2.50256e+12	'de novo' IMP biosynthetic process	The chemical reactions and pathways resulting in the formation of IMP, inosine monophosphate, by the stepwise assembly of a purine ring on ribose 5-phosphate.
GO:0008283	3.29208e+10	0.9999982845895922	90	1128	BP	2.54778e+12	cell population proliferation	The multiplication or reproduction of cells, resulting in the expansion of a cell population.
GO:0006122	3.54292e+10	0.9999999237059328	5	9	BP	2724989250969	mitochondrial electron transport, ubiquinol to cytochrome c	The transfer of electrons from ubiquinol to cytochrome c that occurs during oxidative phosphorylation, mediated by the multisubunit enzyme known as complex III.
GO:0000395	3.75336e+10	0.9999997855496047	7	18	BP	2.86913e+11	mRNA 5'-splice site recognition	Recognition of the intron 5'-splice site by components of the assembling spliceosome.
GO:0006119	3.78649e+09	0.9999997789567212	7	19	BP	2.87681e+11	oxidative phosphorylation	The phosphorylation of ADP to ATP that accompanies the oxidation of a metabolite through the operation of the respiratory chain. Oxidation of compounds establishes a proton gradient across the membrane, providing the energy for ATP synthesis.
GO:0000209	4.21399e+09	0.999997937033303	70	801	BP	3.1822e+12	protein polyubiquitination	Addition of multiple ubiquitin groups to a protein, forming a ubiquitin chain.
GO:0006378	4.35772e+08	0.999999159764265	15	68	BP	3.27091e+12	mRNA polyadenylation	The enzymatic addition of a sequence of 40-200 adenylyl residues at the 3' end of a eukaryotic mRNA primary transcript.
GO:0051603	4.82751e+10	0.9999987404734256	20	129	BP	3.60184e+12	proteolysis involved in cellular protein catabolic process	The hydrolysis of a peptide bond or bonds within a protein as part of the chemical reactions and pathways resulting in the breakdown of a protein by individual cells.
GO:0006782	5.61817e+09	0.9999995645355185	8	21	BP	4.16681e+11	protoporphyrinogen IX biosynthetic process	The chemical reactions and pathways resulting in the formation of protoporphyrinogen IX.
GO:0075733	5.78541e+09	0.9999983487576216	22	150	BP	4.26545e+11	intracellular transport of virus	The directed movement of a virus, or part of a virus, within the host cell.
GO:0007062	5.90472e+09	0.9999975207914059	41	372	BP	4.32781e+11	sister chromatid cohesion	The cell cycle process in which the sister chromatids of a replicated chromosome become tethered to each other.
GO:0010044	6.10994e+09	0.9999995059470725	8	23	BP	4.45204e+11	response to aluminum ion	Any process that results in a change in state or activity of a cell or an organism (in terms of movement, secretion, enzyme production, gene expression, etc.) as a result of an aluminum ion stimulus.
GO:0006301	6.71986e+09	0.9999991721353266	10	40	BP	4.86799e+11	postreplication repair	The conversion of DNA-damage induced single-stranded gaps into large molecular weight DNA after replication. Includes pathways that remove replication-blocking lesions in conjunction with DNA replication.
GO:0019856	6.80138e+10	0.9999995947113003	7	16	BP	4.89856e+11	pyrimidine nucleobase biosynthetic process	The chemical reactions and pathways resulting in the formation of pyrimidine nucleobases, 1,3-diazine, organic nitrogenous bases.
GO:0019991	6.90678e+09	0.9999995657964382	7	18	BP	4.94589e+11	septate junction assembly	The assembly of a septate junction, an intercellular junction found in invertebrate epithelia that is characterized by a ladder like appearance in electron micrographs and thought to provide structural strength and to provide a barrier to diffusion of solutes through the intercellular space.
GO:0032201	7.42966e+09	0.9999984569430242	15	88	BP	5.28992e+11	telomere maintenance via semi-conservative replication	The process in which telomeric DNA is synthesized semi-conservatively by the conventional replication machinery and telomeric accessory factors as part of cell cycle DNA replication.
GO:0006006	7.73851e+09	0.9999974479028129	26	213	BP	5.47851e+11	glucose metabolic process	The chemical reactions and pathways involving glucose, the aldohexose gluco-hexose. D-glucose is dextrorotatory and is sometimes known as dextrose; it is an important source of energy for living organisms and is found free as well as combined in homo- and hetero-oligosaccharides and polysaccharides.
GO:0031120	8.8659e+09	0.9999997950820775	5	8	BP	6.2412e+10	snRNA pseudouridine synthesis	The intramolecular conversion of uridine to pseudouridine in an snRNA molecule.
GO:0010867	9.64419e+09	0.9999984272455901	12	53	BP	6.75094e+11	positive regulation of triglyceride biosynthetic process	Any process that increases the rate, frequency, or extent of triglyceride biosynthesis. Triglyceride biosynthesis is the collection of chemical reactions and pathways resulting in the formation of triglyceride, any triester of glycerol.
GO:0009152	1.03538e+11	0.9999997983831764	5	7	BP	7.20716e+11	purine ribonucleotide biosynthetic process	The chemical reactions and pathways resulting in the formation of a purine ribonucleotide, a compound consisting of ribonucleoside (a purine base linked to a ribose sugar) esterified with a phosphate group at either the 3' or 5'-hydroxyl group of the sugar.
GO:0016226	1.05176e+10	0.9999986080749291	10	45	BP	7.26667e+11	iron-sulfur cluster assembly	The incorporation of iron and exogenous sulfur into a metallo-sulfur cluster.
GO:0046949	1.05559e+11	0.9999986553017624	10	36	BP	7.26667e+11	fatty-acyl-CoA biosynthetic process	The chemical reactions and pathways resulting in the formation of a fatty-acyl-CoA, any derivative of coenzyme A in which the sulfhydryl group is in thiolester linkage with a fatty-acyl group.
GO:0031667	1.09066e+11	0.9999959062033749	31	279	BP	7.43377e+11	response to nutrient levels	Any process that results in a change in state or activity of a cell or an organism (in terms of movement, secretion, enzyme production, gene expression, etc.) as a result of a stimulus reflecting the presence, absence, or concentration of nutrients.
GO:0007584	1.0918e+11	0.9999952247616699	42	425	BP	7.43377e+11	response to nutrient	Any process that results in a change in state or activity of a cell or an organism (in terms of movement, secretion, enzyme production, gene expression, etc.) as a result of a nutrient stimulus.
GO:0072752	1.15327e+11	0.9999996815320152	5	9	BP	7.80966e+11	cellular response to rapamycin	Any process that results in a change in state or activity of a cell (in terms of movement, secretion, enzyme production, gene expression, etc.) as a result of a rapamycin stimulus.
GO:0007444	1.16911e+11	0.999998978355215	8	22	BP	7.87409e+11	imaginal disc development	The process whose specific outcome is the progression of the imaginal disc over time, from its formation to the metamorphosis to form adult structures. Imaginal discs are epithelial infoldings in the larvae of holometabolous insects that develop into adult structures (legs, antennae, wings, etc.).
GO:0010883	1.17831e+11	0.999998954435473	8	23	BP	7.89344e+11	regulation of lipid storage	Any process that modulates the rate, frequency or extent of lipid storage. Lipid storage is the accumulation and maintenance in cells or tissues of lipids, compounds soluble in organic solvents but insoluble or sparingly soluble in aqueous solvents. Lipid reserves can be accumulated during early developmental stages for mobilization and utilization at later stages of development.
GO:0045948	1.30435e+11	0.9999990447551441	7	21	BP	0.00086910018464066575	positive regulation of translational initiation	Any process that activates or increases the frequency, rate or extent of translational initiation.
GO:0007004	1.44724e+11	0.9999978231650711	11	42	BP	9.59181e+11	telomere maintenance via telomerase	The maintenance of proper telomeric length by the addition of telomeric repeats by telomerase.
GO:0009451	1.51119e+11	0.9999996809039257	5	7	BP	9.96267e+10	RNA modification	The covalent alteration of one or more nucleotides within an RNA molecule to produce an RNA molecule with a sequence that differs from that coded genetically.
GO:0045333	1.66989e+11	0.9999970959266306	12	56	BP	0.0010950975787373477	cellular respiration	The enzymatic release of energy from inorganic and organic compounds (especially carbohydrates and fats) which either requires oxygen (aerobic respiration) or does not (anaerobic respiration).
GO:0006531	1.72991e+11	0.999998716821638	7	19	BP	0.001128518384061402	aspartate metabolic process	The chemical reactions and pathways involving aspartate, the anion derived from aspartic acid, 2-aminobutanedioic acid.
GO:0019563	1.89284e+10	0.9999986354195228	7	17	BP	0.0012283733410594934	glycerol catabolic process	The chemical reactions and pathways resulting in the breakdown of glycerol, 1,2,3-propanetriol, a sweet, hygroscopic, viscous liquid, widely distributed in nature as a constituent of many lipids.
GO:0006101	1.92109e+11	0.9999985793042194	7	18	BP	0.0012402456827749439	citrate metabolic process	The chemical reactions and pathways involving citrate, 2-hydroxy-1,2,3-propanetricarboyxlate. Citrate is widely distributed in nature and is an important intermediate in the TCA cycle and the glyoxylate cycle.
GO:0006522	1.94282e+11	0.999999566973861	5	7	BP	0.0012478088989905886	alanine metabolic process	The chemical reactions and pathways involving alanine, 2-aminopropanoic acid.
GO:0019521	2.02984e+11	1	4	4	BP	0.0012970142713774851	D-gluconate metabolic process	The chemical reactions and pathways involving D-gluconate, the anion of D-gluconic acid, the aldonic acid derived from glucose.
GO:0007095	2.04691e+11	0.9999943412313034	19	113	BP	0.0012972391229472931	mitotic G2 DNA damage checkpoint signaling	A mitotic cell cycle checkpoint that detects and negatively regulates progression through the G2/M transition of the cell cycle in response to DNA damage.
GO:0016579	2.05101e+11	0.9999886545684897	73	859	BP	0.0012972391229472931	protein deubiquitination	The removal of one or more ubiquitin groups from a protein.
GO:0030968	2.09303e+11	0.9999941591164175	19	125	BP	0.0013171271006888329	endoplasmic reticulum unfolded protein response	The series of molecular signals generated as a consequence of the presence of unfolded proteins in the endoplasmic reticulum (ER) or other ER-related stress; results in changes in the regulation of transcription and translation.
GO:0006107	2.15415e+11	0.9999964998979435	11	52	BP	0.0013446347977562685	oxaloacetate metabolic process	The chemical reactions and pathways involving oxaloacetate, the anion of oxobutanedioic acid, an important intermediate in metabolism, especially as a component of the TCA cycle.
GO:0000154	2.15832e+11	0.9999989156108233	6	12	BP	0.0013446347977562685	rRNA modification	The covalent alteration of one or more nucleotides within an rRNA molecule to produce an rRNA molecule with a sequence that differs from that coded genetically.
GO:0016925	2.18332e+10	0.9999925594724534	25	186	BP	0.00135344376906927	protein sumoylation	The process in which a SUMO protein (small ubiquitin-related modifier) is conjugated to a target protein via an isopeptide bond between the carboxy-terminus of SUMO with an epsilon-amino group of a lysine residue of the target protein.
GO:0006520	2.42477e+11	0.9999937190114151	17	114	BP	0.0014956729722058228	cellular amino acid metabolic process	The chemical reactions and pathways involving amino acids, carboxylic acids containing one or more amino groups, as carried out by individual cells.
GO:0000462	2.44982e+11	0.9999921429766236	22	222	BP	0.0015036827554872033	maturation of SSU-rRNA from tricistronic rRNA transcript (SSU-rRNA, 5.8S rRNA, LSU-rRNA)	Any process involved in the maturation of a precursor Small SubUnit (SSU) ribosomal RNA (rRNA) molecule into a mature SSU-rRNA molecule from the pre-rRNA molecule originally produced as a tricistronic rRNA transcript that contains the Small Subunit (SSU) rRNA, 5.8S rRNA, and the Large Subunit (LSU) in that order from 5' to 3' along the primary transcript.
GO:1903020	2.48537e+11	0.9999995498589654	4	7	BP	0.0015180232708520093	positive regulation of glycoprotein metabolic process	NA
GO:0032376	2.71812e+11	0.9999990987636698	5	9	BP	0.001652084533727767	positive regulation of cholesterol transport	Any process that activates or increases the frequency, rate or extent of the directed movement of cholesterol into, out of or within a cell, or between cells, by means of some agent such as a transporter or pore.
GO:0042167	2.77297e+11	0.9999976793773876	7	22	BP	0.0016772440300042418	heme catabolic process	The chemical reactions and pathways resulting in the breakdown of heme, any compound of iron complexed in a porphyrin (tetrapyrrole) ring.
GO:0032802	2.92428e+11	0.9999975028994925	7	23	BP	0.0017602179992331419	low-density lipoprotein particle receptor catabolic process	The chemical reactions and pathways resulting in the breakdown of a low-density lipoprotein particle receptor molecule, a macromolecule that undergoes combination with a hormone, neurotransmitter, drug or intracellular messenger to initiate a change in cell function.
GO:0000054	2.99342e+09	0.9999975754126	7	19	BP	0.0017931722693091204	ribosomal subunit export from nucleus	The directed movement of a ribosomal subunit from the nucleus into the cytoplasm.
GO:0045861	3.13398e+10	0.9999935305431722	13	76	BP	0.001857181914816142	negative regulation of proteolysis	Any process that stops, prevents, or reduces the frequency, rate or extent of the hydrolysis of a peptide bond or bonds within a protein.
GO:1900264	3.1443e+11	0.9999964910718036	8	34	BP	0.001857181914816142	positive regulation of DNA-directed DNA polymerase activity	NA
GO:0035246	3.14499e+11	0.9999996685279927	4	5	BP	0.001857181914816142	peptidyl-arginine N-methylation	The addition of a methyl group onto a nitrogen atom of an arginine residue in a protein.
GO:0007030	3.25566e+11	0.9999862013810217	35	327	BP	0.0019134654828801552	Golgi organization	A process that is carried out at the cellular level which results in the assembly, arrangement of constituent parts, or disassembly of the Golgi apparatus.
GO:0050821	3.29442e+11	0.9999839459811014	48	524	BP	0.0019271563553453213	protein stabilization	Any process involved in maintaining the structure and integrity of a protein and preventing it from degradation or aggregation.
GO:0006415	3.55038e+11	0.9999968722544672	7	23	BP	0.0020671815239254833	translational termination	The process resulting in the release of a polypeptide chain from the ribosome, usually in response to a termination codon (UAA, UAG, or UGA in the universal genetic code).
GO:0008340	3.56922e+11	0.9999877410593655	24	185	BP	0.002068486682935994	determination of adult lifespan	The control of viability and duration in the adult phase of the life-cycle.
GO:0018008	3.69101e+10	0.9999995942094524	4	5	BP	0.002129166130225733	N-terminal peptidyl-glycine N-myristoylation	The myristoylation of the N-terminal glycine of proteins to form the derivative N-myristoyl-glycine.
GO:1902570	3.77639e+10	0.9999988093142376	5	8	BP	0.0021683791024718598	protein localization to nucleolus	NA
GO:0036155	3.83783e+11	0.9999976640049945	6	14	BP	0.0021852322075383126	acylglycerol acyl-chain remodeling	Remodeling the acyl chains of an acylglycerol, through sequential deacylation and re-acylation reactions, to generate an acylglycerol containing different types of fatty acid acyl chains.
GO:0007077	3.84082e+10	0.9999877694678012	21	181	BP	0.0021852322075383126	mitotic nuclear membrane disassembly	The mitotic cell cycle process in which the controlled partial or complete breakdown of the nuclear membranes during occurs during mitosis.
GO:0036180	3.96533e+10	0.9999955272255054	8	30	BP	0.002245816473646859	filamentous growth of a population of unicellular organisms in response to biotic stimulus	The process in which a group of unicellular organisms grow in a threadlike, filamentous shape in response to a biotic (living) stimulus.
GO:0006086	4.00063e+10	0.999998341945961	5	11	BP	0.002251311556215087	acetyl-CoA biosynthetic process from pyruvate	The chemical reactions and pathways resulting in the formation of acetyl-CoA from pyruvate.
GO:0034080	4.01117e+10	0.999992793296895	11	69	BP	0.002251311556215087	CENP-A containing nucleosome assembly	The formation of nucleosomes containing the histone H3 variant CENP-A to form centromeric chromatin. This specialised chromatin occurs at centromeric region in point centromeres, and the central core in modular centromeres.
GO:0048481	4.10691e+11	0.9999995355718817	4	5	BP	0.002294711567472685	plant ovule development	The process whose specific outcome is the progression of the ovule over time, from its formation to the mature structure. The ovule is the structure in seed plants enclosing the female gametophyte, and is composed of the nucellus, one or two integuments, and the funiculus; it develops into the seed.
GO:0008203	4.34569e+10	0.9999852467267455	23	184	BP	0.002417292123989935	cholesterol metabolic process	The chemical reactions and pathways involving cholesterol, cholest-5-en-3 beta-ol, the principal sterol of vertebrates and the precursor of many steroids, including bile acids and steroid hormones. It is a component of the plasma membrane lipid bilayer and of plasma lipoproteins and can be found in all animal tissues.
GO:0006616	4.44217e+10	0.9999969445704856	6	18	BP	0.0024524799781941537	SRP-dependent cotranslational protein targeting to membrane, translocation	The process during cotranslational membrane targeting wherein proteins move across a membrane. SRP and its receptor initiate the transfer of the nascent chain across the endoplasmic reticulum (ER) membrane; they then dissociate from the chain, which is transferred to a set of transmembrane proteins, collectively called the translocon. Once the nascent chain translocon complex is assembled, the el…
GO:0042407	4.44832e+10	0.9999948656625973	8	31	BP	0.0024524799781941537	cristae formation	The assembly of cristae, the inwards folds of the inner mitochondrial membrane.
GO:0010983	4.5483e+09	0.9999992021926051	4	6	BP	0.0024925521363686654	positive regulation of high-density lipoprotein particle clearance	Any process that increases the rate, frequency or extent of high-density lipoprotein particle clearance. High-density lipoprotein particle clearance is the process in which a high-density lipoprotein particle is removed from the blood via receptor-mediated endocytosis and its constituent parts degraded.
GO:0009793	4.56101e+10	0.9999903189413148	13	69	BP	0.0024925521363686654	embryo development ending in seed dormancy	The process whose specific outcome is the progression of the embryo over time, from zygote formation to the end of seed dormancy. An example of this process is found in Arabidopsis thaliana.
GO:0036170	4.85858e+11	0.9999954973363907	7	23	BP	0.0026392047005134056	filamentous growth of a population of unicellular organisms in response to starvation	The process in which a group of unicellular organisms grow in a threadlike, filamentous shape in response to deprivation of nourishment.
GO:0045727	4.87173e+10	0.9999807034598964	29	319	BP	0.0026392047005134056	positive regulation of translation	Any process that activates or increases the frequency, rate or extent of the chemical reactions and pathways resulting in the formation of proteins by the translation of mRNA or circRNA.
GO:0000972	5.00759e+10	0.9999979457199529	5	10	BP	0.0027010656776738262	transcription-dependent tethering of RNA polymerase II gene DNA at nuclear periphery	The chromosome organization process in which the DNA sequence containing a gene transcribed by RNA polymerase II is maintained in a specific location at the nuclear periphery. In S. cerevisiae, this process involves cis-acting DNA sequences such as the TATA box and upstream activating sequence (UAS) elements, trans-acting transcriptional activators, and also the 3'-UTR of the transcript.
GO:0006273	5.07234e+10	0.9999931899333849	9	31	BP	0.0027162033896482723	lagging strand elongation	The process in which an existing DNA strand is extended in a net 3' to 5' direction by activities including the addition of nucleotides to the 3' end of the strand, complementary to an existing template, as part of DNA replication. Lagging strand DNA elongation proceeds by discontinuous synthesis of short stretches of DNA, known as Okazaki fragments, from RNA primers; these fragments are then joi…
GO:0098789	5.07926e+09	0.9999967441164128	6	14	BP	0.0027162033896482723	pre-mRNA cleavage required for polyadenylation	The targeted, endonucleolytic cleavage of a pre-mRNA, required for polyadenylation of the 3' end. This cleavage is directed by binding sites near the 3' end of the mRNA and leaves a 3' hydoxyl end which then becomes a target for adenylation.
GO:0000147	5.26104e+11	0.9999916701136794	10	41	BP	0.0028013930752519537	actin cortical patch assembly	Assembly of an actin cortical patch, a discrete actin-containing structure found at the plasma membrane of fungal cells.
GO:0001402	5.41583e+10	0.999999005333419	4	6	BP	0.0028715448419596393	signal transduction involved in filamentous growth	Relaying of environmental signals promoting filamentous growth.
GO:0007006	5.58776e+11	0.9999973987723239	5	12	BP	0.002950146768550843	mitochondrial membrane organization	A process that is carried out at the cellular level which results in the assembly, arrangement of constituent parts, or disassembly of a mitochondrial membrane, either of the lipid bilayer surrounding a mitochondrion.
GO:0006913	5.95267e+10	0.999984198422123	16	104	BP	0.0031295456546555156	nucleocytoplasmic transport	The directed movement of molecules between the nucleus and the cytoplasm.
GO:1900740	6.2456e+10	0.9999896393009519	10	49	BP	0.003263043371842927	positive regulation of protein insertion into mitochondrial membrane involved in apoptotic signaling pathway	NA
GO:0035138	6.25897e+10	0.9999988057438559	4	6	BP	0.003263043371842927	pectoral fin morphogenesis	The process in which the anatomical structures of the pectoral fin are generated and organized. Pectoral fins are bilaterally paired fins mounted laterally and located behind the gill covers of fish. These fins are used for lateral mobility and propulsion.
GO:0006569	6.52495e+10	0.9999936561701669	7	23	BP	0.0033538443244394882	tryptophan catabolic process	The chemical reactions and pathways resulting in the breakdown of tryptophan, the chiral amino acid 2-amino-3-(1H-indol-3-yl)propanoic acid.
GO:0015709	6.56772e+10	1	3	3	BP	0.0033538443244394882	thiosulfate transport	The directed movement of thiosulfate into, out of or within a cell, or between cells, by means of some agent such as a transporter or pore.
GO:0015729	6.56772e+10	1	3	3	BP	0.0033538443244394882	oxaloacetate transport	The directed movement of oxaloacetate, the anion of oxobutanedioic acid, into, out of or within a cell, or between cells, by means of some agent such as a transporter or pore.
GO:0071422	6.56772e+10	1	3	3	BP	0.0033538443244394882	succinate transmembrane transport	The process in which succinate is transported across a membrane.
GO:0071423	6.56772e+10	1	3	3	BP	0.0033538443244394882	malate transmembrane transport	A process in which a malate ion is transported across a membrane.
GO:0006662	6.65999e+10	0.9999987081956916	4	6	BP	0.003387082238985595	glycerol ether metabolic process	The chemical reactions and pathways involving glycerol ethers, any anhydride formed between two organic hydroxy compounds, one of which is glycerol.
GO:0019538	6.71475e+10	0.9999953267199929	6	15	BP	0.003401046562003649	protein metabolic process	The chemical reactions and pathways involving a protein. Includes protein modification.
GO:0006261	6.829e+10	0.9999806142459603	17	125	BP	0.0034367762417659726	DNA-dependent DNA replication	A DNA replication process that uses parental DNA as a template for the DNA-dependent DNA polymerases that synthesize the new strands.
GO:0008152	6.84045e+10	0.9999747863832792	25	209	BP	0.0034367762417659726	metabolic process	The chemical reactions and pathways, including anabolism and catabolism, by which living organisms transform chemical substances. Metabolic processes typically transform small molecules, but also include macromolecular processes such as DNA repair and replication, and protein synthesis and degradation.
GO:0010064	6.95137e+10	1	3	3	BP	0.0034784777597302893	embryonic shoot morphogenesis	The process in which the anatomical structures of embryonic shoot are generated and organized.
GO:0000165	7.07443e+10	0.999962257779489	56	669	BP	0.003520345723146299	MAPK cascade	An intracellular protein kinase cascade containing at least a MAPK, a MAPKK and a MAP3K. The cascade can also contain an additional tiers: the upstream MAP4K. The kinases in each tier phosphorylate and activate the kinase in the downstream tier to transmit a signal within a cell.
GO:0018885	7.09155e+10	0.9999983099113439	4	7	BP	0.003520345723146299	carbon tetrachloride metabolic process	The chemical reactions and pathways involving carbon tetrachloride, a toxic, carcinogenic compound which is used as a general solvent in industrial degreasing operations. It is also used as grain fumigant and a chemical intermediate in the production of refrigerants.
GO:0019477	7.17553e+10	1	3	3	BP	0.0035478985599918383	L-lysine catabolic process	The chemical reactions and pathways resulting in the breakdown of L-lysine, the L-enantiomer of (S)-2,6-diaminohexanoic acid.
GO:0051170	7.55274e+10	0.9999903842021363	8	35	BP	0.003719650752714851	import into nucleus	The directed movement of substances into the nucleus.
GO:0006091	8.03775e+10	0.9999791222639787	15	102	BP	0.003942926683372836	generation of precursor metabolites and energy	The chemical reactions and pathways resulting in the formation of precursor metabolites, substances from which energy is derived, and any process involved in the liberation of energy from these substances.
GO:0009737	8.0994e+10	0.9999831136481074	12	63	BP	0.003957588176518424	response to abscisic acid	Any process that results in a change in state or activity of a cell or an organism (in terms of movement, secretion, enzyme production, gene expression, etc.) as a result of an abscisic acid stimulus.
GO:0070189	8.4894e+10	0.9999963974350219	5	9	BP	0.004128529431734215	kynurenine metabolic process	The chemical reactions and pathways involving kynurenine, the amino acid 3-(2-aminobenzoyl)-alanine.
GO:0034221	8.51551e+10	0.9999960800029983	5	10	BP	0.004128529431734215	fungal-type cell wall chitin biosynthetic process	The chemical reactions and pathways resulting in the formation of cell wall chitin, a linear polysaccharide consisting of P-1,4-linked N-acetyl-D-glucosamine residues, found in the walls of fungal cells.
GO:1900182	8.62936e+10	0.9999788414278376	14	87	BP	0.004167514147319588	positive regulation of protein localization to nucleus	NA
GO:1904872	9.00804e+09	0.9999987446935743	4	5	BP	0.004333595884375282	regulation of telomerase RNA localization to Cajal body	NA
GO:0051591	9.1027e+10	0.9999657538924128	25	218	BP	0.004362296161492961	response to cAMP	Any process that results in a change in state or activity of a cell or an organism (in terms of movement, secretion, enzyme production, gene expression, etc.) as a result of a cAMP (cyclic AMP, adenosine 3',5'-cyclophosphate) stimulus.
GO:0008637	9.16636e+10	0.9999857893786563	9	46	BP	0.0043759729718264445	apoptotic mitochondrial changes	The morphological and physiological alterations undergone by mitochondria during apoptosis.
GO:0040025	9.35856e+10	0.9999928951019236	6	16	BP	0.004450675296056832	vulval development	The process whose specific outcome is the progression of the egg-laying organ of female and hermaphrodite nematodes over time, from its formation to the mature structure. In nematodes, the vulva is formed from ventral epidermal cells during larval stages to give rise to a fully formed vulva in the adult.
GO:0051764	9.42383e+10	0.9999817672548127	11	55	BP	0.004460090374163981	actin crosslink formation	The process in which two or more actin filaments are connected together by proteins that act as crosslinks between the filaments. The crosslinked filaments may be on the same or differing axes.
GO:0007088	9.44995e+10	0.9999768764962541	14	77	BP	0.004460090374163981	regulation of mitotic nuclear division	Any process that modulates the frequency, rate or extent of mitosis.
GO:1902165	9.54099e+10	0.9999992933553545	3	4	BP	0.004486065281355967	regulation of intrinsic apoptotic signaling pathway in response to DNA damage by p53 class mediator	NA
GO:0001682	9.72125e+10	0.999992150977056	6	19	BP	0.004553637410121949	tRNA 5'-leader removal	Generation of the mature 5'-end of the tRNA, usually via an endonucleolytic cleavage by RNase P.
GO:0010216	9.86056e+10	0.9999872915661924	8	30	BP	0.004601592601864436	maintenance of DNA methylation	Any process involved in maintaining the methylation state of a nucleotide sequence.
GO:0015949	1.00042e+12	0.9999784615691379	12	69	BP	0.004648883601710807	nucleobase-containing small molecule interconversion	The chemical reactions and pathways by which a nucleobase, nucleoside or nucleotide small molecule is synthesized from another nucleobase, nucleoside or nucleotide small molecule.
GO:0034379	1.00365e+12	0.9999871184725216	8	29	BP	0.004648883601710807	very-low-density lipoprotein particle assembly	The non-covalent aggregation and arrangement of proteins and lipids in the liver to form a very-low-density lipoprotein particle.
GO:0046460	1.02141e+12	1	3	3	BP	0.004713622290536739	neutral lipid biosynthetic process	The chemical reactions and pathways resulting in the formation of neutral lipids, lipids only soluble in solvents of very low polarity.
GO:0030437	1.03259e+12	0.9999838242272916	9	44	BP	0.004747639173675391	ascospore formation	The process in which cells that are products of meiosis acquire the specialized features of ascospores. Ascospores are generally found in clusters of four or eight spores within a single mother cell, the ascus, and are characteristic of the ascomycete fungi (phylum Ascomycota).
GO:0009409	1.05847e+12	0.9999638788088405	21	167	BP	0.004848705265187939	response to cold	Any process that results in a change in state or activity of a cell or an organism (in terms of movement, secretion, enzyme production, gene expression, etc.) as a result of a cold stimulus, a temperature stimulus below the optimal temperature for that organism.
GO:0042247	1.12599e+12	1	3	3	BP	0.005139132575042835	establishment of planar polarity of follicular epithelium	Coordinated organization of groups of cells in the plane of a follicular epithelium, such that they all orient to similar coordinates.
GO:0000354	1.17316e+11	0.9999968059137305	4	7	BP	0.005334868817734912	cis assembly of pre-catalytic spliceosome	Assembly of a spliceosomal complex containing the intact pre-mRNA and all of the spliceosomal snRNPs. This occurs when the tri-snRNP associates with the pre-mRNA and associated snRNPs in an ATP-dependent manner.
GO:0006090	1.19087e+12	0.9999758365568209	11	67	BP	0.00539572852089913	pyruvate metabolic process	The chemical reactions and pathways involving pyruvate, 2-oxopropanoate.
GO:0006241	1.22595e+12	0.9999898221570875	6	18	BP	0.005515379691599323	CTP biosynthetic process	The chemical reactions and pathways resulting in the formation of CTP, cytidine 5'-triphosphate.
GO:0051321	1.22613e+12	0.9999473021084135	31	294	BP	0.005515379691599323	meiotic cell cycle	Progression through the phases of the meiotic cell cycle, in which canonically a cell replicates to produce four offspring with half the chromosomal content of the progenitor cell via two nuclear divisions.
GO:0007084	1.26846e+12	0.9999827337541246	8	33	BP	0.005685242216002876	mitotic nuclear membrane reassembly	The mitotic cell cycle process involving ESCRTIII that results in reformation of the nuclear envelope after mitotic nuclear division. In organisms undergoing closed mitosis this involves resealing or 'repair' of the nuclear envelope in the nuclear bridge.
GO:0042254	1.28507e+12	0.9999581311450946	19	161	BP	0.005739045963357336	ribosome biogenesis	A cellular process that results in the biosynthesis of constituent macromolecules, assembly, and arrangement of constituent parts of ribosome subunits; includes transport to the sites of protein synthesis.
GO:0051716	1.30549e+11	0.9999963432321036	4	7	BP	0.005809420518629304	cellular response to stimulus	Any process that results in a change in state or activity of a cell (in terms of movement, secretion, enzyme production, gene expression, etc.) as a result of a stimulus. The process begins with detection of the stimulus by a cell and ends with a change in state or activity or the cell.
GO:0097581	1.31772e+12	0.9999955484226416	4	9	BP	0.005843005841892933	lamellipodium organization	A process that is carried out at the cellular level which results in the assembly, arrangement of constituent parts, or disassembly of a lamellipodium. A lamellipodium is a thin sheetlike process extended by the leading edge of a crawling fibroblast; contains a dense meshwork of actin filaments.
GO:0000266	1.32578e+12	0.999979357682718	9	34	BP	0.005857859320143477	mitochondrial fission	The division of a mitochondrion within a cell to form two or more separate mitochondrial compartments.
GO:0006536	1.33938e+12	0.9999726967495961	11	61	BP	0.005897040364102123	glutamate metabolic process	The chemical reactions and pathways involving glutamate, the anion of 2-aminopentanedioic acid.
GO:0006559	1.34921e+12	0.9999723840294572	11	63	BP	0.005912557426546016	L-phenylalanine catabolic process	The chemical reactions and pathways resulting in the breakdown of phenylalanine, 2-amino-3-phenylpropanoic acid.
GO:0009236	1.35239e+12	1	3	3	BP	0.005912557426546016	cobalamin biosynthetic process	The chemical reactions and pathways resulting in the formation of cobalamin (vitamin B12), a water-soluble vitamin characterized by possession of a corrin nucleus containing a cobalt atom.
GO:0000469	1.41725e+12	0.9999959424270515	4	7	BP	0.006174465552743657	cleavage involved in rRNA processing	Any phosphodiester bond hydrolysis involved in the conversion of a primary ribosomal RNA (rRNA) transcript into a mature rRNA molecule.
GO:0009083	1.43172e+12	0.9999767023823783	9	42	BP	0.006215766598338701	branched-chain amino acid catabolic process	The chemical reactions and pathways resulting in the breakdown of amino acids containing a branched carbon skeleton, comprising isoleucine, leucine and valine.
GO:1904871	1.43855e+12	0.9999921287857456	5	11	BP	0.0062237215862671665	positive regulation of protein localization to Cajal body	NA
GO:0070911	1.46166e+11	0.999964364233391	13	86	BP	0.006301849445475727	global genome nucleotide-excision repair	The nucleotide-excision repair process in which DNA lesions are removed from nontranscribed strands and from transcriptionally silent regions over the entire genome.
GO:0042176	1.47925e+12	0.9999617347892364	14	88	BP	0.006349533824519413	regulation of protein catabolic process	Any process that modulates the frequency, rate or extent of the chemical reactions and pathways resulting in the breakdown of a protein by the destruction of the native, active configuration, with or without the hydrolysis of peptide bonds.
GO:1904211	1.48292e+12	0.9999981237740242	3	5	BP	0.006349533824519413	membrane protein proteolysis involved in retrograde protein transport, ER to cytosol	NA
GO:1901020	1.51566e+12	0.9999955823614969	4	7	BP	0.006467515298151808	negative regulation of calcium ion transmembrane transporter activity	NA
GO:0006334	1.56604e+12	0.999942677864162	22	239	BP	0.006634076554881125	nucleosome assembly	The aggregation, arrangement and bonding together of a nucleosome, the beadlike structural units of eukaryotic chromatin composed of histones and DNA.
GO:0042273	1.56866e+12	0.9999672715743382	11	64	BP	0.006634076554881125	ribosomal large subunit biogenesis	A cellular process that results in the biosynthesis of constituent macromolecules, assembly, and arrangement of constituent parts of a large ribosomal subunit; includes transport to the sites of protein synthesis.
GO:0009051	1.57067e+11	0.9999912382287489	5	11	BP	0.006634076554881125	pentose-phosphate shunt, oxidative branch	The branch of the pentose-phosphate shunt which involves the oxidation of glucose 6-P and produces ribulose 5-P, reduced NADP+ and carbon dioxide (CO2).
GO:0016049	1.61779e+11	0.9999379628410134	24	227	BP	0.006810014609069924	cell growth	The process in which a cell irreversibly increases in size over time by accretion and biosynthetic production of matter similar to that already present.
GO:0006294	1.65269e+11	0.9999623092651386	12	71	BP	0.006933503514703739	nucleotide-excision repair, preincision complex assembly	The aggregation, arrangement and bonding together of proteins on DNA to form the multiprotein complex involved in damage recognition, DNA helix unwinding, and endonucleolytic cleavage at the site of DNA damage. This assembly occurs before the phosphodiester backbone of the damaged strand is cleaved 3' and 5' of the site of DNA damage.
GO:0016561	1.66372e+10	0.9999958818202297	4	6	BP	0.006956346860163062	protein import into peroxisome matrix, translocation	The process in which proteins are moved across the peroxisomal membrane into the matrix. It is likely that the peroxisome targeting sequence receptor remains associated with cargo proteins during translocation.
GO:0018216	1.68365e+12	0.999990463205308	5	11	BP	0.0070161362387078634	peptidyl-arginine methylation	The addition of a methyl group to an arginine residue in a protein.
GO:0002184	1.72258e+12	0.9999941960528991	4	8	BP	0.007154429138132219	cytoplasmic translational termination	The process resulting in the release of a polypeptide chain from the ribosome in the cytoplasm, usually in response to a termination codon.
GO:0008535	1.77702e+11	0.9999945958606271	4	7	BP	0.007356036667173877	respiratory chain complex IV assembly	The aggregation, arrangement and bonding together of a set of components to form respiratory chain complex IV (also known as cytochrome c oxidase), the terminal member of the respiratory chain of the mitochondrion and some aerobic bacteria. Cytochrome c oxidases are multi-subunit enzymes containing from 13 subunits in the mammalian mitochondrial form to 3-4 subunits in the bacterial forms.
GO:0035336	1.79899e+12	0.9999845553095592	6	16	BP	0.007422305833775211	long-chain fatty-acyl-CoA metabolic process	The chemical reactions and pathways involving long-chain fatty-acyl-CoAs, any derivative of coenzyme A in which the sulfhydryl group is in a thioester linkage with a long-chain fatty-acyl group. Long-chain fatty-acyl-CoAs have chain lengths of C13 or more.
GO:0006555	1.8449e+12	0.9999685580180012	9	46	BP	0.007586598239136882	methionine metabolic process	The chemical reactions and pathways involving methionine (2-amino-4-(methylthio)butanoic acid), a sulfur-containing, essential amino acid found in peptide linkage in proteins.
GO:0030433	1.86118e+12	0.9999277866345655	24	240	BP	0.007628381008979623	ubiquitin-dependent ERAD pathway	The series of steps necessary to target endoplasmic reticulum (ER)-resident proteins for degradation by the cytoplasmic proteasome. Begins with recognition of the ER-resident protein, includes retrotranslocation (dislocation) of the protein from the ER to the cytosol, protein ubiquitination necessary for correct substrate transfer, transport of the protein to the proteasome, and ends with degrada…
GO:0031647	1.88557e+12	0.9999206920266351	28	280	BP	0.007703021145128246	regulation of protein stability	Any process that affects the structure and integrity of a protein, altering the likelihood of its degradation or aggregation.
GO:0002192	1.89277e+12	0.9999934604760281	4	8	BP	0.007707146001508431	IRES-dependent translational initiation of linear mRNA	The process where translation initiation recruits the 40S ribosomal subunits via an internal ribosome entry segment (IRES) before an AUG codon is encountered in an appropriate sequence context to initiate linear mRNA translation.
GO:0034227	1.90226e+12	0.9999941086045325	4	7	BP	0.0077205921367062245	tRNA thio-modification	The addition a sulfur atom to a nucleotide in a tRNA molecule.
GO:0017196	1.9215e+12	0.999982639480912	6	18	BP	0.007767905060931213	N-terminal peptidyl-methionine acetylation	The acetylation of the N-terminal methionine of proteins to form the derivative N-acetyl-L-methionine.
GO:0032212	1.92639e+12	0.9999523306937398	13	73	BP	0.007767905060931213	positive regulation of telomere maintenance via telomerase	Any process that activates or increases the frequency, rate or extent of the addition of telomeric repeats by telomerase.
GO:0009749	1.94707e+10	0.9999163658076015	29	308	BP	0.00782597557191476	response to glucose	Any process that results in a change in state or activity of a cell or an organism (in terms of movement, secretion, enzyme production, gene expression, etc.) as a result of a glucose stimulus.
GO:0033572	1.95981e+11	0.9999479188607122	14	87	BP	0.007843623908198491	transferrin transport	The directed movement of transferrin into, out of or within a cell, or between cells, by means of some agent such as a transporter or pore.
GO:0030043	1.96405e+11	0.9999931469180438	4	8	BP	0.007843623908198491	actin filament fragmentation	The severing of actin filaments into numerous short fragments, usually mediated by actin severing proteins.
GO:0030307	2.02202e+11	0.9999177772295884	26	253	BP	0.008049310761536824	positive regulation of cell growth	Any process that activates or increases the frequency, rate, extent or direction of cell growth.
GO:0018023	2.0407e+12	0.9999865983282042	5	14	BP	0.008097804132029068	peptidyl-lysine trimethylation	The methylation of peptidyl-lysine to form peptidyl-N6,N6,N6-trimethyl-L-lysine.
GO:0006114	2.05821e+12	0.9999946051741567	4	6	BP	0.0081413789035371	glycerol biosynthetic process	The chemical reactions and pathways resulting in the formation of glycerol, 1,2,3-propanetriol, a sweet, hygroscopic, viscous liquid, widely distributed in nature as a constituent of many lipids.
GO:0033146	2.11234e+12	0.9999644222009263	9	37	BP	0.008329050473383441	regulation of intracellular estrogen receptor signaling pathway	Any process that modulates the frequency, rate or extent of the activity of an intracellular estrogen receptor signaling pathway.
GO:0010756	2.14393e+11	0.9999861538221649	5	13	BP	0.008426921330739995	positive regulation of plasminogen activation	Any process that increases the rate, frequency or extent of plasminogen activation. Plasminogen activation is the process in which plasminogen is processed to plasmin.
GO:0048477	2.15981e+12	0.999924511610465	20	159	BP	0.008462655341871283	oogenesis	The complete process of formation and maturation of an ovum or female gamete from a primordial female germ cell. Examples of this process are found in Mus musculus and Drosophila melanogaster.
GO:0032057	2.30278e+11	0.9999860208300311	5	11	BP	0.008994555036666208	negative regulation of translational initiation in response to stress	Any process that stops, prevents or reduces the rate of translation initiation as a result of a stimulus indicating the organism is under stress.
GO:0043968	2.40412e+12	0.999951753155196	10	60	BP	0.009361040850025757	histone H2A acetylation	The modification of histone H2A by the addition of an acetyl group.
GO:0071344	2.4822e+11	0.9999974428000746	3	4	BP	0.009634961071110323	diphosphate metabolic process	The chemical reactions and pathways involving diphosphate, the anion or salt of diphosphoric acid.
GO:1903751	2.49628e+12	0.9999907129908119	4	8	BP	0.009659514528648184	negative regulation of intrinsic apoptotic signaling pathway in response to hydrogen peroxide	NA
GO:0007509	2.62837e+11	0.9999740677647168	6	20	BP	0.01013917911202772	mesoderm migration involved in gastrulation	The migration of mesodermal cells during gastrulation to help establish the multilayered body plan of the organism.
GO:0060762	2.69329e+11	0.9999811966980184	5	14	BP	0.010354705376196979	regulation of branching involved in mammary gland duct morphogenesis	Any process that modulates the rate, frequency, or extent of branching involved in mammary gland duct morphogenesis.
GO:1903033	2.70087e+12	0.9999957982155715	3	5	BP	0.010354705376196979	positive regulation of microtubule plus-end binding	NA
GO:1901367	2.75564e+12	0.9999970561165935	3	4	BP	0.010528161834403523	response to L-cysteine	NA
GO:1903955	2.77802e+11	0.9998949967481037	22	187	BP	0.010528161834403523	positive regulation of protein targeting to mitochondrion	NA
GO:0044205	2.7832e+12	0.9999809575154757	5	13	BP	0.010528161834403523	'de novo' UMP biosynthetic process	The chemical reactions and pathways resulting in the formation of UMP, uridine monophosphate, starting with the synthesis of (S)-dihydroorotate from bicarbonate; UMP biosynthesis may either occur via reduction by quinone, NAD(+) or oxygen.
GO:0046134	2.7832e+12	0.9999809575154757	5	13	BP	0.010528161834403523	pyrimidine nucleoside biosynthetic process	The chemical reactions and pathways resulting in the formation of one of a family of organic molecules consisting of a pyrimidine base covalently bonded to a sugar ribose (a ribonucleoside) or deoxyribose (a deoxyribonucleoside).
GO:0034329	2.78836e+12	0.9999502749865208	9	42	BP	0.010528161834403523	cell junction assembly	A cellular process that results in the aggregation, arrangement and bonding together of a set of components to form a cell junction.
GO:0046181	2.81295e+10	1	3	3	BP	0.01058893927717552	ketogluconate catabolic process	The chemical reactions and pathways resulting in the breakdown of ketogluconate, the anion of ketogluconic acid, an aldonic acid derived from glucose containing a ketonic carbonyl group.
GO:0019240	2.82438e+12	0.9999812617319813	5	12	BP	0.010599943175500144	citrulline biosynthetic process	The chemical reactions and pathways resulting in the formation of citrulline, N5-carbamoyl-L-ornithine, an alpha amino acid not found in proteins.
GO:0070541	2.92712e+10	0.9999804251322832	5	12	BP	0.010952538617324207	response to platinum ion	Any process that results in a change in state or activity of a cell or an organism (in terms of movement, secretion, enzyme production, gene expression, etc.) as a result of a platinum stimulus.
GO:0033574	2.98535e+11	0.9998891977883074	21	190	BP	0.01113694781333306	response to testosterone	Any process that results in a change in state or activity of a cell or an organism (in terms of movement, secretion, enzyme production, gene expression, etc.) as a result of a testosterone stimulus.
GO:0006986	3.00995e+11	0.9999067016884565	16	121	BP	0.011195222479076665	response to unfolded protein	Any process that results in a change in state or activity of a cell or an organism (in terms of movement, secretion, enzyme production, gene expression, etc.) as a result of an unfolded protein stimulus.
GO:0034198	3.02917e+12	0.9999200814588408	13	89	BP	0.011233175538890727	cellular response to amino acid starvation	Any process that results in a change in state or activity of a cell (in terms of movement, secretion, enzyme production, gene expression, etc.) as a result of deprivation of amino acids.
GO:0006479	3.12077e+12	0.9999174038373967	13	89	BP	0.011538505497540883	protein methylation	The addition of a methyl group to a protein amino acid. A methyl group is derived from methane by the removal of a hydrogen atom.
GO:0090232	3.23295e+11	0.9999963486613478	3	4	BP	0.011917924998086518	positive regulation of spindle checkpoint	Any process that increases the rate, frequency, or extent of the spindle checkpoint, a cell cycle checkpoint that delays the metaphase/anaphase transition until the spindle is correctly assembled and oriented, and chromosomes are attached to the spindle.
GO:0010312	0.00032717859617184027	1	2	2	BP	0.012025502384369115	detoxification of zinc ion	Any process that reduces or removes the toxicity of zinc ion. These include transport of zinc away from sensitive areas and to compartments or complexes whose purpose is sequestration of zinc ion.
GO:0009435	3.28661e+12	0.9999465891411894	8	42	BP	0.012044454832586248	NAD biosynthetic process	The chemical reactions and pathways resulting in the formation of nicotinamide adenine dinucleotide, a coenzyme present in most living cells and derived from the B vitamin nicotinic acid; biosynthesis may be of either the oxidized form, NAD, or the reduced form, NADH.
GO:0043686	3.3339e+11	0.9999865937614826	4	8	BP	0.012181934179634462	co-translational protein modification	The process of covalently altering one or more amino acids in a protein after translation has begun but before the protein has been released from the ribosome.
GO:0000712	3.42383e+11	0.9999556996524596	7	24	BP	0.012473965982471006	resolution of meiotic recombination intermediates	The cleavage and rejoining of intermediates, such as Holliday junctions, formed during meiotic recombination to produce two intact molecules in which genetic material has been exchanged.
GO:0045922	3.43776e+11	0.9999740862458695	5	15	BP	0.012488204324370256	negative regulation of fatty acid metabolic process	Any process that stops, prevents, or reduces the frequency, rate or extent of the chemical reactions and pathways involving fatty acids.
GO:0000717	3.45779e+12	0.999928203968414	10	53	BP	0.01252443818355464	nucleotide-excision repair, DNA duplex unwinding	The unwinding, or local denaturation, of the DNA duplex to create a bubble around the site of the DNA damage.
GO:0032270	3.53379e+11	0.9999339525975429	9	47	BP	0.012724724126302465	positive regulation of cellular protein metabolic process	Any process that activates or increases the frequency, rate or extent of the chemical reactions and pathways involving a protein, occurring at the level of an individual cell.
GO:0031584	3.5436e+11	0.9999721504416779	5	17	BP	0.012724724126302465	activation of phospholipase D activity	Any process that initiates the activity of inactive phospholipase D.
GO:0006293	3.55276e+12	0.9999338888792305	9	45	BP	0.012724724126302465	nucleotide-excision repair, preincision complex stabilization	The stabilization of the multiprotein complex involved in damage recognition, DNA helix unwinding, and endonucleolytic cleavage at the site of DNA damage as well as the unwound DNA. The stabilization of the protein-DNA complex ensures proper positioning of the preincision complex before the phosphodiester backbone of the damaged strand is cleaved 3' and 5' of the site of DNA damage.
GO:0044381	3.55394e+11	0.9999843578680128	4	9	BP	0.012724724126302465	glucose import in response to insulin stimulus	The directed movement of the hexose monosaccharide glucose into a cell as a result of an insulin stimulus.
GO:0019322	3.68849e+11	1	3	3	BP	0.013168636013097782	pentose biosynthetic process	The chemical reactions and pathways resulting in the formation of a pentose, any monosaccharide with a chain of five carbon atoms in the molecule.
GO:0097421	3.78143e+12	0.9998748748996393	17	138	BP	0.013461903457211623	liver regeneration	The regrowth of lost or destroyed liver.
GO:0009386	3.83169e+12	0.9999954080214334	3	4	BP	0.013601955635144006	translational attenuation	Translational attenuation is a regulatory mechanism analogous to ribosome-mediated transcriptional attenuation. The system requires the presence of a short ORF, called a leader peptide, encoded in the mRNA upstream of the ribosome-binding site and start codon of the gene whose translation is to be regulated. Certain conditions, such as presence of the antibiotic tetracycline in bacteria or amino …
GO:0051085	3.85681e+12	0.9999363665053957	8	39	BP	0.013643387103490976	chaperone cofactor-dependent protein refolding	The process of assisting in the correct posttranslational noncovalent assembly of proteins, which is dependent on additional protein cofactors. This process occurs over one or several cycles of nucleotide hydrolysis-dependent binding and release.
GO:0010288	3.86526e+11	0.9998892824119568	14	95	BP	0.013643387103490976	response to lead ion	Any process that results in a change in state or activity of a cell or an organism (in terms of movement, secretion, enzyme production, gene expression, etc.) as a result of a lead ion stimulus.
GO:0051973	3.88219e+11	0.9998956782257576	13	80	BP	0.013664436753018806	positive regulation of telomerase activity	Any process that activates or increases the frequency, rate or extent of telomerase activity, the catalysis of the reaction: deoxynucleoside triphosphate + DNA(n) = diphosphate + DNA(n+1).
GO:0090090	3.90078e+12	0.999798422030826	41	457	BP	0.013691174980673938	negative regulation of canonical Wnt signaling pathway	Any process that decreases the rate, frequency, or extent of the Wnt signaling pathway through beta-catenin, the series of molecular signals initiated by binding of a Wnt protein to a frizzled family receptor on the surface of the target cell, followed by propagation of the signal via beta-catenin, and ending with a change in transcription of target genes.
GO:1904851	3.99904e+11	0.9999703384090954	5	13	BP	0.013981529529832275	positive regulation of establishment of protein localization to telomere	NA
GO:0006084	4.01633e+12	0.9999582244062124	6	18	BP	0.013981529529832275	acetyl-CoA metabolic process	The chemical reactions and pathways involving acetyl-CoA, a derivative of coenzyme A in which the sulfhydryl group is acetylated; it is a metabolite derived from several pathways (e.g. glycolysis, fatty acid oxidation, amino-acid catabolism) and is further metabolized by the tricarboxylic acid cycle. It is a key intermediate in lipid and terpenoid biosynthesis.
GO:0071577	4.01992e+11	0.9999436481879291	7	32	BP	0.013981529529832275	zinc ion transmembrane transport	A process in which a zinc II ion is transported from one side of a membrane to the other by means of some agent such as a transporter or pore.
GO:0043418	4.02839e+10	0.9999816609222867	4	9	BP	0.013981529529832275	homocysteine catabolic process	The chemical reactions and pathways resulting in the breakdown of homocysteine, the amino acid alpha-amino-gamma-mercaptobutanoic acid.
GO:0007052	4.04029e+12	0.9998710094413996	16	126	BP	0.01398388080549868	mitotic spindle organization	A process that is carried out at the cellular level which results in the assembly, arrangement of constituent parts, or disassembly of the microtubule spindle during a mitotic cell cycle.
GO:0016575	4.17235e+11	0.9998938304399769	12	76	BP	0.014400951748520765	histone deacetylation	The modification of histones by removal of acetyl groups.
GO:0043985	4.21397e+11	0.9999819477041187	4	8	BP	0.014504429046751916	histone H4-R3 methylation	The modification of histone H4 by addition of a methyl group to arginine at position 3 of the histone.
GO:0015909	4.23525e+11	0.9999296155804956	8	37	BP	0.014537526939135839	long-chain fatty acid transport	The directed movement of long-chain fatty acids into, out of or within a cell, or between cells, by means of some agent such as a transporter or pore. A long-chain fatty acid is a fatty acid with a chain length between C13 and C22.
GO:0051262	4.26626e+12	0.9998517701120938	18	152	BP	0.014600670568104624	protein tetramerization	The formation of a protein tetramer, a macromolecular structure consisting of four noncovalently associated identical or nonidentical subunits.
GO:0009298	4.27708e+11	0.9999816033877296	4	8	BP	0.014600670568104624	GDP-mannose biosynthetic process	The chemical reactions and pathways resulting in the formation of GDP-mannose, a substance composed of mannose in glycosidic linkage with guanosine diphosphate.
GO:0045917	4.42959e+12	0.9999918176525262	3	5	BP	0.01507995527675648	positive regulation of complement activation	Any process that activates or increases the frequency, rate or extent of complement activation.
GO:0006777	4.58391e+11	0.9999496882078918	6	20	BP	0.015562806606803457	Mo-molybdopterin cofactor biosynthetic process	The chemical reactions and pathways resulting in the formation of the Mo-molybdopterin cofactor, essential for the catalytic activity of some enzymes. The cofactor consists of a mononuclear molybdenum (Mo) ion coordinated by one or two molybdopterin ligands.
GO:0016310	4.63775e+12	0.9998438930570314	17	135	BP	0.015702823491168957	phosphorylation	The process of introducing a phosphate group into a molecule, usually with the formation of a phosphoric ester, a phosphoric anhydride or a phosphoric amide.
GO:0046500	4.66033e+11	0.9999330097920841	7	32	BP	0.015736491282418198	S-adenosylmethionine metabolic process	The chemical reactions and pathways involving S-adenosylmethionine, S-(5'-adenosyl)-L-methionine, an important intermediate in one-carbon metabolism.
GO:0006488	4.7843e+12	0.9999189860310131	8	37	BP	0.016093007924880057	dolichol-linked oligosaccharide biosynthetic process	The chemical reactions and pathways resulting in the formation of dolichol-linked oligosaccharide, usually by a stepwise addition of glycosyl chains to endoplasmic reticulum membrane-bound dolichol-P.
GO:0051066	4.79174e+12	0.9999741750286311	4	12	BP	0.016093007924880057	dihydrobiopterin metabolic process	The chemical reactions and pathways involving a dihydrobiopterin, a reduced pteridine derivative related to folic acid; it acts as an electron carrier in tyrosine biosynthesis and its quinoid form is produced by oxidation of tetrahydrobiopterin in several biological hydroxylation reactions.
GO:0048280	4.96089e+11	0.9999406908759968	6	29	BP	0.0166163192691523	vesicle fusion with Golgi apparatus	The joining of the lipid bilayer membrane around a vesicle to the lipid bilayer membrane around the Golgi.
GO:0006610	5.00915e+11	0.9999291394350628	7	27	BP	0.016732972276724913	ribosomal protein import into nucleus	The directed movement of a ribosomal protein from the cytoplasm into the nucleus, across the nuclear membrane. At least some ribosomal proteins, including rpl12, uses the importin 11 pathway as a major route into the nucleus.
GO:0032042	5.02751e+10	0.9999620470403044	5	12	BP	0.016749402717432634	mitochondrial DNA metabolic process	The chemical reactions and pathways involving mitochondrial DNA.
GO:0006264	5.09382e+11	0.9999601099072535	5	13	BP	0.016925054777129356	mitochondrial DNA replication	The process in which new strands of DNA are synthesized in the mitochondrion.
GO:0045040	5.21e+10	0.9999620193676004	5	11	BP	0.017265043000886722	protein insertion into mitochondrial outer membrane	The process comprising the insertion of proteins from outside the organelle into the mitochondrial outer membrane, mediated by large outer membrane translocase complexes.
GO:0045070	5.257e+11	0.999872891294731	11	66	BP	0.017374600861325428	positive regulation of viral genome replication	Any process that activates or increases the frequency, rate or extent of viral genome replication.
GO:0000724	5.3774e+11	0.9997859450576729	22	196	BP	0.01772548766536938	double-strand break repair via homologous recombination	The error-free repair of a double-strand break in DNA in which the broken DNA molecule is repaired using homologous sequences. A strand in the broken DNA searches for a homologous region in an intact chromosome to serve as the template for DNA synthesis. The restoration of two intact DNA molecules results in the exchange, reciprocal or nonreciprocal, of genetic material between the intact DNA mol…
GO:0000027	5.40801e+11	0.9999054254013028	8	41	BP	0.01776453772232097	ribosomal large subunit assembly	The aggregation, arrangement and bonding together of constituent RNAs and proteins to form the large ribosomal subunit.
GO:0035356	5.41776e+11	0.9999378698817052	6	21	BP	0.01776453772232097	cellular triglyceride homeostasis	Any process involved in the maintenance of an internal steady state of triglyceride within a cell or between a cell and its external environment.
GO:0046726	5.53109e+11	0.9999744882703075	4	8	BP	0.01805066358193974	positive regulation by virus of viral protein levels in host cell	Any process where the infecting virus increases the levels of viral proteins in a cell.
GO:0035281	5.53399e+11	0.9999924555977135	3	4	BP	0.01805066358193974	pre-miRNA export from nucleus	Transport of pre-microRNAs (pre-miRNAs) from the nucleus to the cytoplasm. Pre-miRNAs are a ~60-70 nucleotide stem loop intermediate in miRNA production, produced by the nuclear cleavage of a primary miRNA (pri-mRNA) transcript. Pre-miRNAs are transported from the nucleus to the cytoplasm where further cleavage occurs to produce a mature miRNA product.
GO:0000079	5.59446e+11	0.9998420982006269	13	91	BP	0.018112222510800823	regulation of cyclin-dependent protein serine/threonine kinase activity	Any process that modulates the frequency, rate or extent of cyclin-dependent protein serine/threonine kinase activity.
GO:0030041	5.59663e+10	0.999815703768379	16	127	BP	0.018112222510800823	actin filament polymerization	Assembly of actin filaments by the addition of actin monomers to a filament.
GO:0097006	5.60677e+11	0.999972086008741	4	9	BP	0.018112222510800823	regulation of plasma lipoprotein particle levels	Any process involved in the maintenance of internal levels of plasma lipoprotein particles within an organism.
GO:0033993	5.61101e+11	0.9998612943465477	11	79	BP	0.018112222510800823	response to lipid	Any process that results in a change in state or activity of a cell or an organism (in terms of movement, secretion, enzyme production, gene expression, etc.) as a result of a lipid stimulus.
GO:0061431	5.73562e+11	0.9999920816338072	3	4	BP	0.018424840695826533	cellular response to methionine	Any process that results in a change in state or activity of a cell (in terms of movement, secretion, enzyme production, gene expression, etc.) as a result of a methionine stimulus.
GO:0023021	5.73743e+11	0.9999712561548533	4	9	BP	0.018424840695826533	termination of signal transduction	The signaling process in which signal transduction is brought to an end rather than being reversibly modulated.
GO:1903576	5.77712e+11	0.9999694562673221	4	10	BP	0.018504596849067117	response to L-arginine	NA
GO:0000184	5.79854e+11	0.9997556276136136	24	259	BP	0.018525592105686786	nuclear-transcribed mRNA catabolic process, nonsense-mediated decay	The nonsense-mediated decay pathway for nuclear-transcribed mRNAs degrades mRNAs in which an amino-acid codon has changed to a nonsense codon; this prevents the translation of such mRNAs into truncated, and potentially harmful, proteins.
GO:0042275	5.98936e+10	0.9999839034693951	3	7	BP	0.01902347191480262	error-free postreplication DNA repair	The conversion of DNA-damage induced single-stranded gaps into large molecular weight DNA via processes such as template switching, which does not remove the replication-blocking lesions but does not increase the endogenous mutation rate.
GO:0010069	6.00018e+11	0.9999915837872768	3	4	BP	0.01902347191480262	zygote asymmetric cytokinesis in embryo sac	The division of the zygote in a plane perpendicular to the long axis of the embryo sac to produce a larger basal cell near the micropyle and a small terminal cell close to what was the central cell and is now the developing endosperm. An example of this process is found in Arabidopsis thaliana.
GO:0044026	6.00018e+11	0.9999915837872768	3	4	BP	0.01902347191480262	DNA hypermethylation	An increase in the epigenetic methylation of cytosine and adenosine residues in DNA.
GO:0019676	6.04411e+11	0.9999915003530856	3	4	BP	0.019114109486522923	ammonia assimilation cycle	The pathway by which ammonia is processed and incorporated into a cell. In an energy-rich (glucose-containing), nitrogen-poor environment, glutamine synthetase and glutamate synthase form an ammonia assimilatory cycle, in which ammonia is incorporated into L-glutamate to form L-glutamine, which then combines with alpha-ketoglutarate to regenerate L-glutamate. This ATP-dependent cycle is essential…
GO:0006227	6.11719e+11	0.9999873517707843	3	5	BP	0.019296254786865592	dUDP biosynthetic process	The chemical reactions and pathways resulting in the formation of dUDP, deoxyuridine diphosphate (2'-deoxy-5'-uridylyl phosphate).
GO:0032434	6.19318e+11	0.9999263629141333	6	22	BP	0.019486634796429484	regulation of proteasomal ubiquitin-dependent protein catabolic process	Any process that modulates the frequency, rate or extent of the breakdown of a protein or peptide by hydrolysis of its peptide bonds, initiated by the covalent attachment of ubiquitin, and mediated by the proteasome.
GO:0036187	6.34293e+11	0.9999656035218456	4	10	BP	0.01990754022918665	cell growth mode switching, budding to filamentous	The process in which a cell switches from growing as a round budding cell to growing as a filament (elongated cells attached end-to-end). An example of this is the yeast-hyphal transition of Candida albicans.
GO:0009617	6.38809e+11	0.9997237194495405	25	263	BP	0.019998902507583533	response to bacterium	Any process that results in a change in state or activity of a cell or an organism (in terms of movement, secretion, enzyme production, gene expression, etc.) as a result of a stimulus from a bacterium.
GO:0061025	6.46266e+11	0.9998139255806487	13	97	BP	0.020181649072434478	membrane fusion	The membrane organization process that joins two lipid bilayers to form a single membrane.
GO:0006295	6.49829e+11	0.9998673418188504	9	48	BP	0.020221605678194518	nucleotide-excision repair, DNA incision, 3'-to lesion	The endonucleolytic cleavage of the damaged strand of DNA 3' to the site of damage. The incision occurs at the junction of single-stranded DNA and double-stranded DNA that is formed when the DNA duplex is unwound. The incision precedes the incision formed 5' to the site of damage.
GO:0019464	6.52567e+11	0.999966141335405	4	9	BP	0.020221605678194518	glycine decarboxylation via glycine cleavage system	The chemical reactions and pathways resulting in the breakdown of glycine by oxidative cleavage to carbon dioxide, ammonia, and a methylene group, mediated by enzymes of the glycine cleavage complex.
GO:0006493	6.5362e+11	0.9998005319768041	14	110	BP	0.020221605678194518	protein O-linked glycosylation	A protein glycosylation process in which a carbohydrate or carbohydrate derivative unit is added to a protein via the hydroxyl group of peptidyl-serine, peptidyl-threonine, peptidyl-hydroxylysine, or peptidyl-hydroxyproline, or via the phenol group of peptidyl-tyrosine, forming an O-glycan.
GO:0035938	6.57283e+11	0.9999834695060743	3	6	BP	0.020221605678194518	estradiol secretion	The regulated release of estradiol into the circulatory system.
GO:0045818	6.57283e+11	0.9999834695060743	3	6	BP	0.020221605678194518	negative regulation of glycogen catabolic process	Any process that stops, prevents, or reduces the frequency, rate or extent of the chemical reactions and pathways resulting in the breakdown of glycogen.
GO:1904927	6.57283e+11	0.9999834695060743	3	6	BP	0.020221605678194518	cellular response to palmitoleic acid	NA
GO:0030834	6.67212e+11	0.9999857781012643	3	5	BP	0.020433512914974014	regulation of actin filament depolymerization	Any process that modulates the frequency, rate or extent of the disassembly of actin filaments by the removal of actin monomers from a filament.
GO:1903146	6.68782e+11	0.9998079690450248	13	88	BP	0.020433512914974014	regulation of autophagy of mitochondrion	NA
GO:0006743	6.72084e+10	0.9999856376336121	3	5	BP	0.020433512914974014	ubiquinone metabolic process	The chemical reactions and pathways involving ubiquinone, a lipid-soluble electron-transporting coenzyme.
GO:0019242	6.72371e+11	0.9999901824962513	3	4	BP	0.020433512914974014	methylglyoxal biosynthetic process	The chemical reactions and pathways resulting in the formation of methylglyoxal, CH3-CO-CHO, the aldehyde of pyruvic acid.
GO:0061620	6.72371e+11	0.9999901824962513	3	4	BP	0.020433512914974014	glycolytic process through glucose-6-phosphate	The chemical reactions and pathways resulting in the breakdown of a carbohydrate into pyruvate, occurring through a glucose-6-phosphate intermediate, with the concomitant production of a small amount of ATP.
GO:0006388	6.79941e+11	0.9999156238920157	6	25	BP	0.020613290092438487	tRNA splicing, via endonucleolytic cleavage and ligation	Splicing of tRNA substrates via recognition of the folded RNA structure that brings the 5' and 3' splice sites into proximity and cleavage of the RNA at both the 3' and 5' splice sites by an endonucleolytic mechanism, followed by ligation of the exons.
GO:0070221	6.84314e+11	0.999962117097879	4	10	BP	0.020695517496263218	sulfide oxidation, using sulfide:quinone oxidoreductase	A sulfide oxidation process that proceeds via the reaction catalyzed by sulfide:quinone oxidoreductase.
GO:0006805	7.02017e+11	0.9997840536861982	14	111	BP	0.021179509750022252	xenobiotic metabolic process	The chemical reactions and pathways involving a xenobiotic compound, a compound foreign to the organim exposed to it. It may be synthesized by another organism (like ampicilin) or it can be a synthetic chemical.
GO:0009626	7.09343e+11	0.9999845516597872	3	5	BP	0.02134881481342764	plant-type hypersensitive response	The rapid, localized death of plant cells in response to invasion by a pathogen.
GO:0006879	7.43671e+11	0.9997109640260408	20	185	BP	0.02232805003429358	cellular iron ion homeostasis	Any process involved in the maintenance of an internal steady state of iron ions at the level of a cell.
GO:2000774	7.46816e+11	0.9999517571841434	4	15	BP	0.022368574847575005	positive regulation of cellular senescence	NA
GO:0008361	7.53951e+11	0.9997661126013176	14	113	BP	0.02252812214225772	regulation of cell size	Any process that modulates the size of a cell.
GO:0006561	7.71886e+11	0.9999580706823011	4	9	BP	0.02300884161072687	proline biosynthetic process	The chemical reactions and pathways resulting in the formation of proline (pyrrolidine-2-carboxylic acid), a chiral, cyclic, nonessential alpha-amino acid found in peptide linkage in proteins.
GO:0051173	7.8511e+11	1	2	2	BP	0.023347183085544062	positive regulation of nitrogen compound metabolic process	Any process that activates or increases the frequency, rate or extent of the chemical reactions and pathways involving nitrogen or nitrogenous compounds.
GO:0001552	7.92168e+11	0.9999525503596719	4	11	BP	0.023452307000416582	ovarian follicle atresia	A periodic process in which immature ovarian follicles degenerate and are subsequently re-absorbed.
GO:0044210	7.92409e+11	0.9999877375978633	3	4	BP	0.023452307000416582	'de novo' CTP biosynthetic process	The chemical reactions and pathways resulting in the formation of cytidine 5'-triphosphate (CTP) from simpler components.
GO:0019346	8.01856e+10	0.9999518106913433	4	11	BP	0.023675657269765032	transsulfuration	The interconversion of homocysteine and cysteine via cystathionine. In contrast with enteric bacteria and mammals, Saccharomyces cerevisiae has two transsulfuration pathways employing two separate sets of enzymes.
GO:0006891	8.0826e+11	0.9997345140761922	15	129	BP	0.02380831061741075	intra-Golgi vesicle-mediated transport	The directed movement of substances within the Golgi, mediated by small transport vesicles. These either fuse with the cis-Golgi or with each other to form the membrane stacks known as the cis-Golgi reticulum (network).
GO:0006624	8.15165e+10	0.999950790537197	4	11	BP	0.02386833766300791	vacuolar protein processing	Protein processing that takes place in the vacuole. Most protein processing in the vacuole represents proteolytic cleavage of precursors to form active enzymes.
GO:0006111	8.16069e+11	0.9998958322101752	6	24	BP	0.02386833766300791	regulation of gluconeogenesis	Any process that modulates the frequency, rate or extent of gluconeogenesis, the formation of glucose from noncarbohydrate precursors, such as pyruvate, amino acids and glycerol.
GO:0008202	8.16893e+11	0.9997883349216772	11	80	BP	0.02386833766300791	steroid metabolic process	The chemical reactions and pathways involving steroids, compounds with a 1,2,cyclopentanoperhydrophenanthrene nucleus.
GO:0032324	8.1796e+11	0.9998973180950285	6	22	BP	0.02386833766300791	molybdopterin cofactor biosynthetic process	The chemical reactions and pathways resulting in the formation of the molybdopterin cofactor (Moco), essential for the catalytic activity of some enzymes, e.g. sulfite oxidase, xanthine dehydrogenase, and aldehyde oxidase. The cofactor consists of a mononuclear molybdenum (Mo-molybdopterin) or tungsten ion (W-molybdopterin) coordinated by one or two molybdopterin ligands.
GO:0005975	8.28679e+11	0.99957876570868	35	401	BP	0.02412462215995358	carbohydrate metabolic process	The chemical reactions and pathways involving carbohydrates, any of a group of organic compounds based of the general formula Cx(H2O)y. Includes the formation of carbohydrate derivatives by the addition of a carbohydrate residue to another molecule.
GO:0009741	8.54008e+11	0.9999864288472763	3	4	BP	0.024804056303709	response to brassinosteroid	Any process that results in a change in state or activity of a cell or an organism (in terms of movement, secretion, enzyme production, gene expression, etc.) as a result of a brassinosteroid stimulus.
GO:0034314	8.56085e+11	0.9998166917048906	9	52	BP	0.024806557775687948	Arp2/3 complex-mediated actin nucleation	The actin nucleation process in which actin monomers combine to form a new branch on the side of an existing actin filament; mediated by the Arp2/3 protein complex and its interaction with other proteins.
GO:0071400	8.62806e+11	0.9999798693451906	3	5	BP	0.0249433087479143	cellular response to oleic acid	Any process that results in a change in state or activity of a cell (in terms of movement, secretion, enzyme production, gene expression, etc.) as a result of an oleic acid stimulus.
GO:0015804	8.65207e+10	0.9998151836204935	9	50	BP	0.024954817137709365	neutral amino acid transport	The directed movement of neutral amino acids, amino acids with no net charge, into, out of or within a cell, or between cells, by means of some agent such as a transporter or pore.
GO:0009069	8.73186e+11	0.9999795411225029	3	5	BP	0.025126784535009463	serine family amino acid metabolic process	The chemical reactions and pathways involving amino acids of the serine family, comprising cysteine, glycine, homoserine, selenocysteine and serine.
GO:0090201	8.81046e+11	0.9998574899792461	7	34	BP	0.025294547738614934	negative regulation of release of cytochrome c from mitochondria	Any process that decreases the rate, frequency or extent of release of cytochrome c from mitochondria, the process in which cytochrome c is enabled to move from the mitochondrial intermembrane space into the cytosol, which is an early step in apoptosis and leads to caspase activation.
GO:0042023	9.215e+11	0.9998805100765951	6	23	BP	0.026395138067359138	DNA endoreduplication	Regulated re-replication of DNA within a single cell cycle, resulting in an increased cell ploidy. An example of this process occurs in the synthesis of Drosophila salivary gland cell polytene chromosomes.
GO:0005977	9.59124e+11	0.9996797528219721	15	127	BP	0.027386241189869435	glycogen metabolic process	The chemical reactions and pathways involving glycogen, a polydisperse, highly branched glucan composed of chains of D-glucose residues in alpha-(1->4) glycosidic linkage, joined together by alpha-(1->6) glycosidic linkages.
GO:0006564	9.60497e+11	0.9998716417810547	6	26	BP	0.027386241189869435	L-serine biosynthetic process	The chemical reactions and pathways resulting in the formation of L-serine, the L-enantiomer of serine, i.e. (2S)-2-amino-3-hydroxypropanoic acid.
GO:0046784	0.0010129122524641751	0.9999026138738826	5	15	BP	0.028814809739049367	viral mRNA export from host cell nucleus	The directed movement of intronless viral mRNA from the host nucleus to the cytoplasm for translation.
GO:0070682	0.0010288396972653359	0.999974456795027	3	5	BP	0.029201236054501332	proteasome regulatory particle assembly	The aggregation, arrangement and bonding together of a mature, active proteasome regulatory particle complex.
GO:0034969	0.001039677064734031	0.9999387084158453	4	9	BP	0.029441764151331876	histone arginine methylation	The modification of a histone by addition of a methyl group to an arginine residue.
GO:0071284	0.0010512198449647958	0.999893079377491	5	18	BP	0.029608079036789022	cellular response to lead ion	Any process that results in a change in state or activity of a cell (in terms of movement, secretion, enzyme production, gene expression, etc.) as a result of a lead ion stimulus.
GO:0000056	0.001051532369956556	0.9998944803198201	5	17	BP	0.029608079036789022	ribosomal small subunit export from nucleus	The directed movement of a ribosomal small subunit from the nucleus into the cytoplasm.
GO:0071456	0.0010526788935230767	0.9994513697366119	36	424	BP	0.029608079036789022	cellular response to hypoxia	Any process that results in a change in state or activity of a cell (in terms of movement, secretion, enzyme production, gene expression, etc.) as a result of a stimulus indicating lowered oxygen tension. Hypoxia, defined as a decline in O2 levels below normoxic levels of 20.8 - 20.95%, results in metabolic adaptation at both the cellular and organismal level.
GO:0019674	0.0010581325586421478	0.999790999081829	8	48	BP	0.029611125528489886	NAD metabolic process	The chemical reactions and pathways involving nicotinamide adenine dinucleotide (NAD), a coenzyme present in most living cells and derived from the B vitamin nicotinic acid.
GO:0000971	0.0010599166922717889	0.999968479100421	3	6	BP	0.029611125528489886	tRNA exon ligation utilizing 2',3' cyclic phosphate of 5'-exon as source of linkage phosphate	A tRNA exon ligation process in which the splice junction phosphate is derived from the 2',3' cyclic phosphate at the 3'-end of the 5'-exon. This type of ligation to rejoin the 5' and 3' exons of a tRNA is observed in wheat, Chlamydomonas, and vertebrate species including humans.
GO:2000237	0.0010599166922717889	0.999968479100421	3	6	BP	0.029611125528489886	positive regulation of tRNA processing	NA
GO:0042450	0.0010697440409490919	0.9999815822242204	3	4	BP	0.029808513989583337	arginine biosynthetic process via ornithine	The chemical reactions and pathways resulting in the formation of arginine (2-amino-5-guanidinopentanoic acid) via the intermediate compound ornithine.
GO:0006656	0.0010717667951310862	0.9997155384806005	11	70	BP	0.029808513989583337	phosphatidylcholine biosynthetic process	The chemical reactions and pathways resulting in the formation of phosphatidylcholines, any of a class of glycerophospholipids in which the phosphatidyl group is esterified to the hydroxyl group of choline.
GO:0032025	0.00107970801009139	0.999854387131725	6	24	BP	0.029962498453761068	response to cobalt ion	Any process that results in a change in state or activity of a cell or an organism (in terms of movement, secretion, enzyme production, gene expression, etc.) as a result of a cobalt ion stimulus.
GO:0010182	0.001094390767967657	0.9998891735959345	5	17	BP	0.030302464375282234	sugar mediated signaling pathway	The process in which a change in the level of a mono- or disaccharide such as glucose, fructose or sucrose triggers the expression of genes controlling metabolic and developmental processes.
GO:0007379	0.0011136030102512357	0.999847794611288	6	25	BP	0.0306802739162133	segment specification	The process in which segments assume individual identities; exemplified in insects by the actions of the products of the homeotic genes.
GO:0006225	0.0011203470812100364	1	2	2	BP	0.0306802739162133	UDP biosynthetic process	The chemical reactions and pathways resulting in the formation of UDP, uridine (5'-)diphosphate.
GO:0006240	0.0011203470812100364	1	2	2	BP	0.0306802739162133	dCDP biosynthetic process	The chemical reactions and pathways resulting in the formation of dCDP, deoxycytidine 5'-diphosphate.
GO:0043173	0.0011203470812100364	1	2	2	BP	0.0306802739162133	nucleotide salvage	Any process which produces a nucleotide, a compound consisting of a nucleoside that is esterified with (ortho)phosphate or an oligophosphate at any hydroxyl group on the glycose moiety, from derivatives of it without de novo synthesis.
GO:0046705	0.0011203470812100364	1	2	2	BP	0.0306802739162133	CDP biosynthetic process	The chemical reactions and pathways resulting in the formation of CDP, cytidine (5'-)diphosphate.
GO:0000413	0.001153135236841774	0.9998764062988013	5	21	BP	0.03150891458563269	protein peptidyl-prolyl isomerization	The modification of a protein by cis-trans isomerization of a proline residue.
GO:0006506	0.0011572969675866327	0.9997691271937165	8	46	BP	0.03153548587238232	GPI anchor biosynthetic process	The chemical reactions and pathways resulting in the formation of a glycosylphosphatidylinositol (GPI) anchor that attaches some membrane proteins to the lipid bilayer of the cell membrane. The phosphatidylinositol group is linked via the C-6 hydroxyl residue of inositol to a carbohydrate chain which is itself linked to the protein via an ethanolamine phosphate group, its amino group forming an a…
GO:0006546	0.0011591695449077932	0.9999258635526326	4	10	BP	0.03153548587238232	glycine catabolic process	The chemical reactions and pathways resulting in the breakdown of glycine, aminoethanoic acid.
GO:0006297	0.0011678096557217591	0.9996399240495332	13	102	BP	0.03165880787398562	nucleotide-excision repair, DNA gap filling	Repair of the gap in the DNA helix by DNA polymerase and DNA ligase after the portion of the strand containing the lesion has been removed by pyrimidine-dimer repair enzymes.
GO:0046656	0.001168784239328522	0.9999161211617911	4	14	BP	0.03165880787398562	folic acid biosynthetic process	The chemical reactions and pathways resulting in the formation of folic acid, pteroylglutamic acid.
GO:0001731	0.0011770466930657519	0.9998771528017549	5	18	BP	0.03178245372239463	formation of translation preinitiation complex	The joining of the small ribosomal subunit, ternary complex, and mRNA.
GO:0019287	0.001178450531279801	0.9998742232884333	5	20	BP	0.03178245372239463	isopentenyl diphosphate biosynthetic process, mevalonate pathway	The chemical reactions and pathways resulting in the formation of isopentenyl diphosphate, via the intermediate mevalonate. This pathway converts acetate, in the form of acetyl-CoA, to isopentenyl diphosphate (IPP), the fundamental unit in isoprenoid biosynthesis, through a series of mevalonate intermediates.
GO:0043137	0.0012038938565368923	0.999922194638262	4	10	BP	0.03239852581522609	DNA replication, removal of RNA primer	Removal of the Okazaki RNA primer from the lagging strand of replicating DNA, by a combination of the actions of DNA polymerase, DNA helicase and an endonuclease.
GO:0030174	0.0012306094586420492	0.9998381544561238	6	19	BP	0.033046107445430885	regulation of DNA-dependent DNA replication initiation	Any process that modulates the frequency, rate or extent of initiation of DNA-dependent DNA replication; the process in which DNA becomes competent to replicate. In eukaryotes, replication competence is established in early G1 and lost during the ensuing S phase.
GO:0090367	0.0012574573832109857	0.9999770624981433	3	4	BP	0.0336944494512019	negative regulation of mRNA modification	Any process that decreases the rate, frequency, or extent of the covalent alteration of one or more nucleotides within an mRNA molecule to produce an mRNA molecule with a sequence that differs from that coded genetically.
GO:0006021	0.0013291797959653633	0.9999054385626125	4	12	BP	0.0354679884888332	inositol biosynthetic process	The chemical reactions and pathways resulting in the formation of inositol, 1,2,3,4,5,6-cyclohexanehexol, a growth factor for animals and microorganisms.
GO:0034381	0.0013293379313230422	0.9999638566222137	3	5	BP	0.0354679884888332	plasma lipoprotein particle clearance	The process in which a lipoprotein particle is removed from the blood via receptor-mediated endocytosis and its constituent parts degraded.
GO:0006368	0.0013424079711083165	0.9994107232588849	23	236	BP	0.0357401780342086	transcription elongation from RNA polymerase II promoter	The extension of an RNA molecule after transcription initiation and promoter clearance at an RNA polymerase II promoter by the addition of ribonucleotides catalyzed by RNA polymerase II.
GO:0000055	0.0013579647847195113	0.9998056863531852	6	26	BP	0.036077273385085526	ribosomal large subunit export from nucleus	The directed movement of a ribosomal large subunit from the nucleus into the cytoplasm.
GO:0006914	0.0013678312824041774	0.999315074091711	31	359	BP	0.036262080380332025	autophagy	The cellular catabolic process in which cells digest parts of their own cytoplasm; allows for both recycling of macromolecular constituents under conditions of cellular stress and remodeling the intracellular structure for cell differentiation.
GO:0010033	0.0013828913638920769	0.9992823177041756	34	403	BP	0.03658349552886471	response to organic substance	Any process that results in a change in state or activity of a cell or an organism (in terms of movement, secretion, enzyme production, gene expression, etc.) as a result of an organic substance stimulus.
GO:0010886	0.0014018871535609826	0.9998547636635873	5	15	BP	0.03700744477408865	positive regulation of cholesterol storage	Any process that increases the rate or extent of cholesterol storage. Cholesterol storage is the accumulation and maintenance in cells or tissues of cholesterol, cholest-5-en-3 beta-ol, the principal sterol of vertebrates and the precursor of many steroids, including bile acids and steroid hormones.
GO:0050920	0.0014370726619535926	0.9998955378516818	4	12	BP	0.03785607900199104	regulation of chemotaxis	Any process that modulates the frequency, rate or extent of the directed movement of a motile cell or organism in response to a specific chemical concentration gradient.
GO:0000244	0.0014407306056643057	0.9997927649101593	6	25	BP	0.037872369929487865	spliceosomal tri-snRNP complex assembly	The formation of a tri-snRNP complex containing U4 and U6 (or U4atac and U6atac) snRNAs and U5 snRNAs and associated proteins. This includes reannealing of U4 and U6 (or U4atac and U6atac) snRNAs released from previous rounds of splicing to reform the U4/U6 snRNP (or U4atac/U6atac snRNP) as well as the subsequent association of the U5 snRNP with the U4/U6 snRNP (or U4atac/U6atac snRNP) to form a …
GO:0034462	0.001447049408164076	1	2	2	BP	0.03795839079099871	small-subunit processome assembly	The aggregation, arrangement and bonding together of proteins and RNA molecules to form a small-subunit processome.
GO:0034982	0.0014694353877403802	0.9999046548487459	4	9	BP	0.03846463220849819	mitochondrial protein processing	The peptide cleavage of mitochondrial proteins, including cleavage contributing to their import.
GO:0007346	0.0014895916415947862	0.9992810708377867	28	299	BP	0.03891050703201475	regulation of mitotic cell cycle	Any process that modulates the rate or extent of progress through the mitotic cell cycle.
GO:0031930	0.0014941726976541705	0.9999498289838895	3	6	BP	0.03894851843675934	mitochondria-nucleus signaling pathway	A series of molecular signals that forms a pathway of communication from the mitochondria to the nucleus and initiates cellular changes in response to changes in mitochondrial function.
GO:0035970	0.0015026001510377068	0.9997365315652958	7	31	BP	0.03908642564077208	peptidyl-threonine dephosphorylation	The removal of phosphoric residues from peptidyl-O-phospho-L-threonine to form peptidyl-threonine.
GO:0006085	0.0015102554279343805	0.9998353235630032	5	17	BP	0.03919706960004058	acetyl-CoA biosynthetic process	The chemical reactions and pathways resulting in the formation of acetyl-CoA, a derivative of coenzyme A in which the sulfhydryl group is acetylated.
GO:0000956	0.0015180046743025716	0.9996473807911561	9	51	BP	0.03919706960004058	nuclear-transcribed mRNA catabolic process	The chemical reactions and pathways resulting in the breakdown of nuclear-transcribed mRNAs in eukaryotic cells.
GO:0080135	0.0015257286321043082	0.9998947074109397	4	10	BP	0.03919706960004058	regulation of cellular response to stress	Any process that modulates the frequency, rate or extent of a cellular response to stress. Cellular response to stress is a change in state or activity of a cell (in terms of movement, secretion, enzyme production, gene expression, etc.) as a result of a stimulus indicating the organism is under stress. The stress is usually, but not necessarily, exogenous (e.g. temperature, humidity, ionizing ra…
GO:1905537	0.0015257286321043082	0.9998947074109397	4	10	BP	0.03919706960004058	positive regulation of eukaryotic translation initiation factor 4F complex assembly	NA
GO:1905612	0.0015257286321043082	0.9998947074109397	4	10	BP	0.03919706960004058	positive regulation of mRNA cap binding	NA
GO:1905696	0.0015257286321043082	0.9998947074109397	4	10	BP	0.03919706960004058	regulation of polysome binding	NA
GO:0034551	0.0015300684261483225	0.9999481889529945	3	6	BP	0.03922768022594259	mitochondrial respiratory chain complex III assembly	The aggregation, arrangement and bonding together of a set of components to form the cytochrome bc(1) complex (also known as ubiquinol-cytochrome c reductase), in the mitochondrial inner membrane.
GO:0009220	0.0015357239210492786	0.9999560423705098	3	5	BP	0.0392918276309528	pyrimidine ribonucleotide biosynthetic process	The chemical reactions and pathways resulting in the formation of a pyrimidine ribonucleotide, a compound consisting of nucleoside (a pyrimidine base linked to a ribose sugar) esterified with a phosphate group at either the 3' or 5'-hydroxyl group of the sugar.
GO:0032780	0.0015396861047890374	0.9998236964037026	5	21	BP	0.03931247718375288	negative regulation of ATPase activity	Any process that stops or reduces the rate of ATP hydrolysis by an ATPase.
GO:1905143	0.0015599950695438275	0.9999878695380529	2	3	BP	0.03974956762068731	eukaryotic translation initiation factor 2 complex assembly	NA
GO:0001889	0.0015733817101182775	0.9991083528143174	43	558	BP	0.040008849200150486	liver development	The process whose specific outcome is the progression of the liver over time, from its formation to the mature structure. The liver is an exocrine gland which secretes bile and functions in metabolism of protein and carbohydrate and fat, synthesizes substances involved in the clotting of the blood, synthesizes vitamin A, detoxifies poisonous substances, stores glycogen, and breaks down worn-out e…
GO:0002143	0.0015817953669993608	0.99988541547324	4	11	BP	0.04014087631937278	tRNA wobble position uridine thiolation	The process in which a uridine residue at position 34 in the anticodon of a tRNA is post-transcriptionally thiolated at the C2 position. This process involves transfer of a sulfur from cysteine to position C2 by several steps.
GO:2000491	0.0015937950375475055	0.9998942156925935	4	9	BP	0.04030482108739465	positive regulation of hepatic stellate cell activation	NA
GO:1990253	0.0015947252645333518	0.9998806924134039	4	12	BP	0.04030482108739465	cellular response to leucine starvation	NA
GO:0018195	0.00161043682758286	1	2	2	BP	0.04045573159613394	peptidyl-arginine modification	The modification of peptidyl-arginine.
GO:0035247	0.00161043682758286	1	2	2	BP	0.04045573159613394	peptidyl-arginine omega-N-methylation	The addition of a methyl group onto a terminal nitrogen (omega nitrogen) atom of an arginine residue in a protein.
GO:1905909	0.00161043682758286	1	2	2	BP	0.04045573159613394	regulation of dauer entry	NA
GO:0000381	0.0016223778522550768	0.9994277848453612	15	130	BP	0.040673698267803336	regulation of alternative mRNA splicing, via spliceosome	Any process that modulates the frequency, rate or extent of alternative splicing of nuclear mRNAs.
GO:0006843	0.0016390005743717807	0.9999431274154069	3	6	BP	0.04100792601741443	mitochondrial citrate transmembrane transport	The directed movement of citrate, 2-hydroxy-1,2,3-propanetricarboyxlate, into or out of a mitochondrial matrix.
GO:0043434	0.001645418826049909	0.999184421650548	29	390	BP	0.04102720780931533	response to peptide hormone	Any process that results in a change in state or activity of a cell or an organism (in terms of movement, secretion, enzyme production, gene expression, etc.) as a result of a peptide hormone stimulus. A peptide hormone is any of a class of peptides that are secreted into the blood stream and have endocrine functions in living animals.
GO:0006474	0.0016471868141463481	0.9998101665611309	5	20	BP	0.04102720780931533	N-terminal protein amino acid acetylation	The acetylation of the N-terminal amino acid of proteins.
GO:0070508	0.0016496493669716679	0.9998790983557068	4	11	BP	0.04102720780931533	cholesterol import	The directed movement of cholesterol into a cell or organelle.
GO:0043456	0.001676547166657734	0.9999413540136771	3	6	BP	0.04161310298118599	regulation of pentose-phosphate shunt	Any process that modulates the frequency, rate or extent of the pentose-phosphate shunt, the process in which glucose is oxidized, coupled to NADPH synthesis.
GO:0048364	0.0016801929796465007	0.9997525623420243	6	24	BP	0.04162068494313201	root development	The process whose specific outcome is the progression of the root over time, from its formation to the mature structure. The root is the water- and mineral-absorbing part of a plant which is usually underground, does not bear leaves, tends to grow downwards and is typically derived from the radicle of the embryo.
GO:0015940	0.0016914821687651703	0.999861454156261	4	16	BP	0.04181719806113893	pantothenate biosynthetic process	The chemical reactions and pathways resulting in the formation of pantothenate, the anion of pantothenic acid. It is a B complex vitamin that is a constituent of coenzyme A and is distributed ubiquitously in foods.
GO:0033861	0.0017231508522087902	0.9999328817769535	3	7	BP	0.042351930276325646	negative regulation of NAD(P)H oxidase activity	Any process that stops or reduces the activity of the enzyme NAD(P)H oxidase.
GO:0019918	0.0017257776327332728	0.9999484992597423	3	5	BP	0.042351930276325646	peptidyl-arginine methylation, to symmetrical-dimethyl arginine	The process of methylation of peptidyl-arginine to form peptidyl-N(omega),N'(omega)-dimethyl-L-arginine.
GO:0006557	0.001726707911747466	1	2	2	BP	0.042351930276325646	S-adenosylmethioninamine biosynthetic process	The chemical reactions and pathways resulting in the formation of S-adenosylmethioninamine, (5-deoxy-5-adenosyl)(3-aminopropyl) methylsulfonium salt.
GO:1905724	0.001726707911747466	1	2	2	BP	0.042351930276325646	positive regulation of trypanothione biosynthetic process	NA
GO:0006282	0.0017570846149624311	0.9997944604949046	5	20	BP	0.04297344441118335	regulation of DNA repair	Any process that modulates the frequency, rate or extent of DNA repair.
GO:0000727	0.0017622621358169006	0.9993989751172068	14	123	BP	0.04297344441118335	double-strand break repair via break-induced replication	The error-free repair of a double-strand break in DNA in which the centromere-proximal end of a broken chromosome searches for a homologous region in an intact chromosome. DNA synthesis initiates from the 3' end of the invading DNA strand, using the intact chromosome as the template, and progresses to the end of the chromosome.
GO:0055129	0.0017623940685485308	0.999868438640081	4	11	BP	0.04297344441118335	L-proline biosynthetic process	The chemical reactions and pathways resulting in the formation of L-proline, an L-enantiomer of a chiral, cyclic, nonessential alpha-amino acid found in peptide linkage in proteins.
GO:0000028	0.0017736438981561808	0.999723372950053	6	33	BP	0.04316328705278518	ribosomal small subunit assembly	The aggregation, arrangement and bonding together of constituent RNAs and proteins to form the small ribosomal subunit.
GO:1901307	0.001781030752447904	0.9999462473364487	3	5	BP	0.04320373131920779	positive regulation of spermidine biosynthetic process	NA
GO:0033314	0.0017838200463262338	0.9994876443914436	11	86	BP	0.04320373131920779	mitotic DNA replication checkpoint signaling	A signal transduction process that contributes to a mitotic DNA replication checkpoint.
GO:0015786	0.0017857079959383633	1	2	2	BP	0.04320373131920779	UDP-glucose transmembrane transport	The process in which UDP-glucose is transported across a membrane.
GO:1901052	0.0018071732013627477	1	2	2	BP	0.043638329629805885	sarcosine metabolic process	NA
GO:0060266	0.0018130830895717325	0.999856023843708	4	13	BP	0.04369635453784098	negative regulation of respiratory burst involved in inflammatory response	Any process that decreases the rate, frequency or extent of a phase of elevated metabolic activity, during which oxygen consumption increases made as a defense response ; this leads to the production, by an NADH dependent system, of hydrogen peroxide (H2O2), superoxide anions and hydroxyl radicals.
GO:0061842	0.0018366279027374735	0.9999844727495224	2	3	BP	0.043939700842740986	microtubule organizing center localization	Any process in which the microtubule organizing center is transported to, and/or maintained in, a specific location within the cell.
GO:0006984	0.0018372860464741616	0.9999439282304662	3	5	BP	0.043939700842740986	ER-nucleus signaling pathway	Any series of molecular signals that conveys information from the endoplasmic reticulum to the nucleus, usually resulting in a change in transcriptional regulation.
GO:1903515	0.0018372860464741616	0.9999439282304662	3	5	BP	0.043939700842740986	calcium ion transport from cytosol to endoplasmic reticulum	NA
GO:1990036	0.0018372860464741616	0.9999439282304662	3	5	BP	0.043939700842740986	calcium ion import into sarcoplasmic reticulum	NA
GO:0000375	0.00184620726946244	0.9995085311671126	10	71	BP	0.044068472370693494	RNA splicing, via transesterification reactions	Splicing of RNA via a series of two transesterification reactions.
GO:0090114	0.001882312747552019	0.9999313840342282	3	6	BP	0.04484439165296015	COPII-coated vesicle budding	The evagination of an endoplasmic reticulum membrane, resulting in formation of a COPII-coated vesicle.
GO:1905913	0.0019378834839791474	1	2	2	BP	0.04608020650835912	negative regulation of calcium ion export across plasma membrane	NA
GO:1905606	0.0019655491329370655	0.9998487410393748	4	11	BP	0.04664903275503969	regulation of presynapse assembly	NA
GO:0031325	0.0019854546123798393	0.9996954508389623	6	25	BP	0.04703187161645019	positive regulation of cellular metabolic process	Any process that activates or increases the frequency, rate or extent of the chemical reactions and pathways by which individual cells transform chemical substances.
GO:0010815	0.0020009104162877424	0.9998510602312605	4	10	BP	0.04725460743625669	bradykinin catabolic process	The chemical reactions and pathways resulting in the breakdown of the peptide bradykinin.
GO:0010592	0.0020024424338959497	0.9994638265915217	10	66	BP	0.04725460743625669	positive regulation of lamellipodium assembly	Any process that increases the rate, frequency or extent of the formation of a lamellipodium, a thin sheetlike extension of the surface of a migrating cell.
GO:0019441	0.0020113008237820263	0.9997572449422915	5	20	BP	0.04737392866601899	tryptophan catabolic process to kynurenine	The chemical reactions and pathways resulting in the breakdown of tryptophan into other compounds, including kynurenine.
GO:0009070	0.002029670985323549	0.9997522856264986	5	21	BP	0.04771641599458758	serine family amino acid biosynthetic process	The chemical reactions and pathways resulting in the formation of amino acids of the serine family, comprising cysteine, glycine, homoserine, selenocysteine and serine.
GO:0016125	0.0020443718272052692	0.9995563319124464	8	43	BP	0.04797151217886564	sterol metabolic process	The chemical reactions and pathways involving sterols, steroids with one or more hydroxyl groups and a hydrocarbon side-chain in the molecule.
GO:0070131	0.002060000662156846	0.9998393790685098	4	11	BP	0.04816410773249566	positive regulation of mitochondrial translation	Any process that activates or increases the frequency, rate or extent of the chemical reactions and pathways resulting in the formation of proteins by the translation of mRNA in a mitochondrion.
GO:0044550	0.0020725109962872164	1	2	2	BP	0.04816410773249566	secondary metabolite biosynthetic process	The chemical reactions and pathways resulting in the formation of secondary metabolites, the compounds that are not necessarily required for growth and maintenance of cells, and are often unique to a taxon.
GO:1903524	0.002072541642561074	0.9999081031236079	3	8	BP	0.04816410773249566	positive regulation of blood circulation	NA
GO:0006400	0.0020824663735719393	0.9995391311505398	8	51	BP	0.04816410773249566	tRNA modification	The covalent alteration of one or more nucleotides within a tRNA molecule to produce a tRNA molecule with a sequence that differs from that coded genetically.
GO:0070142	0.0020845835913396705	0.9999811930081375	2	3	BP	0.04816410773249566	synaptic vesicle budding	Evagination of a membrane to form a synaptic vesicle.
GO:0097212	0.0020845835913396705	0.9999811930081375	2	3	BP	0.04816410773249566	lysosomal membrane organization	A process that is carried out at the cellular level which results in the assembly, arrangement of constituent parts, or disassembly of a lysosomal membrane. A lysosomal membrane is the lipid bilayer surrounding the lysosome and separating its contents from the cell cytoplasm.
GO:1903725	0.0020845835913396705	0.9999811930081375	2	3	BP	0.04816410773249566	regulation of phospholipid metabolic process	NA
GO:1990386	0.0020845835913396705	0.9999811930081375	2	3	BP	0.04816410773249566	mitotic cleavage furrow ingression	NA
GO:0006228	0.0020900545153282133	0.9997431748917508	5	21	BP	0.04816410773249566	UTP biosynthetic process	The chemical reactions and pathways resulting in the formation of UTP, uridine (5'-)triphosphate.
GO:1904046	0.0020912345331685514	0.9999069778693426	3	8	BP	0.04816410773249566	negative regulation of vascular endothelial growth factor production	NA
GO:0042851	0.0021138395316439465	0.999932156702989	3	5	BP	0.0485949087901911	L-alanine metabolic process	The chemical reactions and pathways involving L-alanine, the L-enantiomer of 2-aminopropanoic acid, i.e. (2S)-2-aminopropanoic acid.
GO:0060810	0.0021605064834489024	0.9999172665639672	3	6	BP	0.04957626295354203	intracellular mRNA localization involved in pattern specification process	Any process in which mRNA is transported to, or maintained in, a specific location within an oocyte that results in a pattern being established in the embryo.
GO:0070987	0.0021699791030042443	0.9994087532956172	10	72	BP	0.0495807295376661	error-free translesion synthesis	The conversion of DNA-damage induced single-stranded gaps into large molecular weight DNA after replication by using a specialized DNA polymerase or replication complex to insert a defined nucleotide across the lesion. This process does not remove the replication-blocking lesions but does not causes an increase in the endogenous mutation level. For S. cerevisiae, RAD30 encodes DNA polymerase eta,…
GO:0000002	0.002170765140369944	0.9992107693957234	15	130	BP	0.0495807295376661	mitochondrial genome maintenance	The maintenance of the structure and integrity of the mitochondrial genome; includes replication and segregation of the mitochondrial chromosome.
GO:0051225	0.0021726387100775035	0.9992476835028198	14	106	BP	0.0495807295376661	spindle assembly	The aggregation, arrangement and bonding together of a set of components to form the spindle, the array of microtubules and associated molecules that serves to move duplicated chromosomes apart.

## Sheet: Enrichment RNAseq REF
Additional file 4: Supplementary Table 3B. List of enriched GO-BP obtained from selected DE transcripts (p < 0.05 and VIP ≥ 1) from the PLS-DA using RNAseq data in REF animals.
Category	Over-represented p-value	Under-represented p-value	numDEInCat	numInCat	ontology	Over-represented p-adjusted value	Term	Definition
GO:0043312	0.00252535	1	115	1241	BP	31.4659	neutrophil degranulation	The regulated exocytosis of secretory granules containing preformed mediators such as proteases, lipases, and inflammatory mediators by a neutrophil.
GO:0006888	0.531313	1	65	549	BP	33100.8	endoplasmic reticulum to Golgi vesicle-mediated transport	The directed movement of substances from the endoplasmic reticulum (ER) to the Golgi, mediated by COP II vesicles. Small COP II coated vesicles form from the ER and then fuse directly with the cis-Golgi. Larger structures are transported along microtubules to the cis-Golgi.
GO:0009749	26836.8	1	40	308	BP	1.11462e+08	response to glucose	Any process that results in a change in state or activity of a cell or an organism (in terms of movement, secretion, enzyme production, gene expression, etc.) as a result of a glucose stimulus.
GO:0018279	35820.7	1	22	126	BP	1.11582e+09	protein N-linked glycosylation via asparagine	The glycosylation of protein via the N4 atom of peptidyl-asparagine forming N4-glycosyl-L-asparagine; the most common form is N-acetylglucosaminyl asparagine; N-acetylgalactosaminyl asparagine and N4 glucosyl asparagine also occur. This modification typically occurs in extracellular peptides with an N-X-(ST) motif. Partial modification has been observed to occur with cysteine, rather than serine …
GO:0032413	1.59935e+07	0.9999999999908635	6	8	BP	2.49098e+09	negative regulation of ion transmembrane transporter activity	Any process that stops or reduces the activity of an ion transporter.
GO:1903413	1.59935e+07	0.9999999999908635	6	8	BP	2.49098e+09	cellular response to bile acid	NA
GO:1904039	1.59935e+07	0.9999999999908635	6	8	BP	2.49098e+09	negative regulation of iron export across plasma membrane	NA
GO:1904255	1.59935e+07	0.9999999999908635	6	8	BP	2.49098e+09	negative regulation of iron ion transmembrane transporter activity	NA
GO:0006487	1.95476e+06	0.9999999996655887	22	136	BP	2.70626e+10	protein N-linked glycosylation	A protein glycosylation process in which a carbohydrate or carbohydrate derivative unit is added to a protein via the N4 atom of peptidyl-asparagine, the omega-N of arginine, or the N1' atom peptidyl-tryptophan.
GO:0008203	7.26289e+07	0.999999998335461	27	184	BP	8.9995e+08	cholesterol metabolic process	The chemical reactions and pathways involving cholesterol, cholest-5-en-3 beta-ol, the principal sterol of vertebrates and the precursor of many steroids, including bile acids and steroid hormones. It is a component of the plasma membrane lipid bilayer and of plasma lipoproteins and can be found in all animal tissues.
GO:0055123	7.94498e+06	0.9999999992169971	14	47	BP	8.9995e+08	digestive system development	The process whose specific outcome is the progression of the digestive system over time, from its formation to the mature structure. The digestive system is the entire structure in which digestion takes place. Digestion is all of the physical, chemical, and biochemical processes carried out by multicellular organisms to break down ingested nutrients into components that may be easily absorbed and…
GO:0036017	8.78781e+06	0.999999999916522	6	9	BP	9.12468e+09	response to erythropoietin	Any process that results in a change in state or activity of a cell or an organism (in terms of movement, secretion, enzyme production, gene expression, etc.) as a result of an erythropoietin stimulus. Erythropoietin is a glycoprotein hormone that controls erythropoiesis.
GO:0006579	1.20257e+08	0.9999999995387012	9	18	BP	1.15262e+11	amino-acid betaine catabolic process	The chemical reactions and pathways resulting in the breakdown of any betaine, the N-trimethyl derivative of an amino acid.
GO:0046697	1.68602e+07	0.9999999984196993	13	42	BP	1.41805e+11	decidualization	The cellular and vascular changes occurring in the endometrium of the pregnant uterus just after the onset of blastocyst implantation. This process involves the proliferation and differentiation of the fibroblast-like endometrial stromal cells into large, polyploid decidual cells that eventually form the maternal component of the placenta.
GO:0042632	1.72162e+08	0.9999999964487538	23	139	BP	1.41805e+11	cholesterol homeostasis	Any process involved in the maintenance of an internal steady state of cholesterol within an organism or cell.
GO:1900408	1.82093e+08	0.9999999994593646	8	15	BP	1.41805e+11	negative regulation of cellular response to oxidative stress	NA
GO:0000122	2.13983e+08	1	151	2424	BP	1.56837e+10	negative regulation of transcription by RNA polymerase II	Any process that stops, prevents, or reduces the frequency, rate or extent of transcription mediated by RNA polymerase II.
GO:0010039	2.88176e+08	0.9999999956334857	17	87	BP	1.99482e+11	response to iron ion	Any process that results in a change in state or activity of a cell or an organism (in terms of movement, secretion, enzyme production, gene expression, etc.) as a result of an iron ion stimulus.
GO:0090110	3.48412e+08	0.9999999974247911	11	31	BP	2.28485e+11	COPII-coated vesicle cargo loading	The formation of a macromolecular complex between the COPII coat proteins and proteins and/or lipoproteins that are going to be transported by the COPII vesicle to the Golgi.
GO:0030968	4.07037e+07	0.9999999919295697	21	125	BP	2.53372e+11	endoplasmic reticulum unfolded protein response	The series of molecular signals generated as a consequence of the presence of unfolded proteins in the endoplasmic reticulum (ER) or other ER-related stress; results in changes in the regulation of transcription and translation.
GO:0000096	4.27032e+08	0.9999999967174161	11	33	BP	2.53372e+11	sulfur amino acid metabolic process	The chemical reactions and pathways involving amino acids containing sulfur, comprising cysteine, homocysteine, methionine and selenocysteine.
GO:0006094	6.62307e+06	0.999999987719133	19	118	BP	3.54845e+10	gluconeogenesis	The formation of glucose from noncarbohydrate precursors, such as pyruvate, amino acids and glycerol.
GO:0006577	7.11968e+07	0.9999999973475273	8	16	BP	3.54845e+10	amino-acid betaine metabolic process	The chemical reactions and pathways involving any betaine, the N-trimethyl derivative of an amino acid.
GO:0050666	7.11968e+07	0.9999999973475273	8	16	BP	3.54845e+10	regulation of homocysteine metabolic process	Any process that modulates the frequency, rate or extent of the chemical reactions and pathways involving homocysteine, the amino acid alpha-amino-gamma-mercaptobutanoic acid.
GO:0071267	7.11968e+07	0.9999999973475273	8	16	BP	3.54845e+10	L-methionine salvage	Any process that generates L-methionine from derivatives of it, without de novo synthesis.
GO:2000646	1.01694e+08	0.9999999981486914	6	11	BP	4.70463e+10	positive regulation of receptor catabolic process	NA
GO:0034760	1.01946e+09	0.9999999981433073	6	11	BP	4.70463e+10	negative regulation of iron ion transmembrane transport	Any process that stops, prevents, or reduces the frequency, rate or extent of the directed movement of iron ions from one side of a membrane to the other by means of some agent such as a transporter or pore.
GO:0051603	1.32788e+09	0.9999999727693869	20	129	BP	5.90905e+10	proteolysis involved in cellular protein catabolic process	The hydrolysis of a peptide bond or bonds within a protein as part of the chemical reactions and pathways resulting in the breakdown of a protein by individual cells.
GO:0034097	1.84055e+09	0.9999999456475186	30	288	BP	7.90802e+10	response to cytokine	Any process that results in a change in state or activity of a cell or an organism (in terms of movement, secretion, enzyme production, gene expression, etc.) as a result of a cytokine stimulus.
GO:0003323	2.19287e+09	0.9999999757401553	12	49	BP	9.10772e+10	type B pancreatic cell development	The process whose specific outcome is the progression of a type B pancreatic cell over time, from its formation to the mature structure. A type B pancreatic cell is a cell located towards center of the islets of Langerhans that secretes insulin.
GO:0034976	2.5159e+09	0.9999999238886514	30	274	BP	1.01123e+12	response to endoplasmic reticulum stress	Any process that results in a change in state or activity of a cell (in terms of movement, secretion, enzyme production, gene expression, etc.) as a result of a stress acting at the endoplasmic reticulum. ER stress usually results from the accumulation of unfolded or misfolded proteins in the ER lumen.
GO:0007509	2.90982e+09	0.9999999852903775	8	20	BP	1.12352e+12	mesoderm migration involved in gastrulation	The migration of mesodermal cells during gastrulation to help establish the multilayered body plan of the organism.
GO:0006879	2.9756e+09	0.9999999236551993	24	185	BP	1.12352e+12	cellular iron ion homeostasis	Any process involved in the maintenance of an internal steady state of iron ions at the level of a cell.
GO:0019518	3.59994e+09	0.9999999925336279	6	10	BP	1.29022e+12	L-threonine catabolic process to glycine	The chemical reactions and pathways resulting in the breakdown of L-threonine (the L-enantiomer of 2-amino-3-hydroxybutyric acid) to form to form 2-amino-3-oxobutanoate, which is subsequently converted to glycine.
GO:0006629	3.6242e+08	0.999999870750702	44	461	BP	1.29022e+12	lipid metabolic process	The chemical reactions and pathways involving lipids, compounds soluble in an organic solvent but not, or sparingly, in an aqueous solvent. Includes fatty acids; neutral fats, other fatty-acid esters, and soaps; long-chain (fatty) alcohols and waxes; sphingoids and other long-chain bases; glycolipids, phospholipids and sphingolipids; and carotenes, polyprenols, sterols, terpenes and other isopren…
GO:0061051	4.10921e+08	0.9999999642270785	10	35	BP	1.42224e+12	positive regulation of cell growth involved in cardiac muscle cell development	Any process that increases the rate, frequency, or extent of the growth of a cardiac muscle cell, where growth contributes to the progression of the cell over time from its initial formation to its mature state.
GO:0010004	6.95457e+08	1	4	4	BP	2.2445e+12	gastrulation involving germ band extension	A complex and coordinated series of cellular movements, including germ band extension, that occurs at the end of cleavage during embryonic development. An example of this process is found in Drosophila melanogaster.
GO:0040003	6.95457e+08	1	4	4	BP	2.2445e+12	chitin-based cuticle development	Synthesis and deposition of a chitin-based noncellular, hardened, or membranous secretion from an epithelial sheet. An example of this process is found in Drosophila melanogaster.
GO:0051384	7.02531e+08	0.9999997911069838	27	255	BP	2.2445e+12	response to glucocorticoid	Any process that results in a change in state or activity of a cell or an organism (in terms of movement, secretion, enzyme production, gene expression, etc.) as a result of a glucocorticoid stimulus. Glucocorticoids are hormonal C21 corticosteroids synthesized from cholesterol with the ability to bind with the cortisol receptor and trigger similar effects. Glucocorticoids act primarily on carboh…
GO:0007029	7.63455e+08	0.9999998324517346	19	122	BP	2.37816e+11	endoplasmic reticulum organization	A process that is carried out at the cellular level which results in the assembly, arrangement of constituent parts, or disassembly of the endoplasmic reticulum.
GO:0044267	8.12321e+08	0.9999996881509533	49	602	BP	2.43594e+12	cellular protein metabolic process	The chemical reactions and pathways involving a specific protein, rather than of proteins in general, occurring at the level of an individual cell. Includes cellular protein modification.
GO:1990641	8.21103e+08	0.9999999770326499	6	12	BP	2.43594e+12	response to iron ion starvation	NA
GO:0009086	9.5889e+08	0.9999998893237166	11	50	BP	2.72437e+11	methionine biosynthetic process	The chemical reactions and pathways resulting in the formation of methionine (2-amino-4-(methylthio)butanoic acid), a sulfur-containing, essential amino acid found in peptide linkage in proteins.
GO:0032570	9.62057e+08	0.999999709543093	27	246	BP	2.72437e+11	response to progesterone	Any process that results in a change in state or activity of a cell or an organism (in terms of movement, secretion, enzyme production, gene expression, etc.) as a result of a progesterone stimulus.
GO:0055091	1.28414e+10	0.9999998727930626	10	35	BP	3.55563e+12	phospholipid homeostasis	Any process involved in the maintenance of an internal steady state of phospholipid within an organism or cell.
GO:0036498	1.39988e+09	0.9999996624698639	20	141	BP	3.79184e+11	IRE1-mediated unfolded protein response	A series of molecular signals mediated by the endoplasmic reticulum stress sensor IRE1 (Inositol-requiring transmembrane kinase/endonuclease). Begins with activation of IRE1 in response to endoplasmic reticulum (ER) stress, and ends with regulation of a downstream cellular process, e.g. transcription. One target of activated IRE1 is the transcription factor HAC1 in yeast, or XBP1 in mammals; IRE1…
GO:0030574	1.97404e+10	0.9999992805939041	34	359	BP	5.2333e+11	collagen catabolic process	The proteolytic chemical reactions and pathways resulting in the breakdown of collagen in the extracellular matrix, usually carried out by proteases secreted by nearby cells.
GO:0043032	2.23342e+09	0.9999998759116946	7	21	BP	5.79758e+11	positive regulation of macrophage activation	Any process that stimulates, induces or increases the rate of macrophage activation.
GO:0019886	2.73005e+10	0.9999990232679815	32	333	BP	6.94214e+11	antigen processing and presentation of exogenous peptide antigen via MHC class II	The process in which an antigen-presenting cell expresses a peptide antigen of exogenous origin on its cell surface in association with an MHC class II protein complex. The peptide antigen is typically, but not always, processed from a whole protein.
GO:1904479	3.27366e+09	0.9999998070189837	7	21	BP	8.15796e+11	negative regulation of intestinal absorption	NA
GO:0019216	3.44911e+10	0.9999987528861762	32	324	BP	8.42666e+11	regulation of lipid metabolic process	Any process that modulates the frequency, rate or extent of the chemical reactions and pathways involving lipids.
GO:0043154	3.80067e+10	0.9999990104996394	20	162	BP	9.10698e+11	negative regulation of cysteine-type endopeptidase activity involved in apoptotic process	Any process that stops, prevents, or reduces the frequency, rate or extent of a cysteine-type endopeptidase activity involved in the apoptotic process.
GO:0043065	3.87737e+09	0.9999980097190782	83	1237	BP	9.11548e+10	positive regulation of apoptotic process	Any process that activates or increases the frequency, rate or extent of cell death by apoptotic process.
GO:0006805	4.02375e+09	0.99999914392191	16	111	BP	9.28444e+11	xenobiotic metabolic process	The chemical reactions and pathways involving a xenobiotic compound, a compound foreign to the organim exposed to it. It may be synthesized by another organism (like ampicilin) or it can be a synthetic chemical.
GO:0070741	4.22354e+09	0.9999999165507872	5	8	BP	9.54292e+11	response to interleukin-6	Any process that results in a change in state or activity of a cell or an organism (in terms of movement, secretion, enzyme production, gene expression, etc.) as a result of an interleukin-6 stimulus.
GO:0006103	4.28895e+08	0.9999994211208852	11	49	BP	9.54292e+11	2-oxoglutarate metabolic process	The chemical reactions and pathways involving oxoglutarate, the dianion of 2-oxoglutaric acid. It is a key constituent of the TCA cycle and a key intermediate in amino-acid metabolism.
GO:1902083	4.53693e+09	0.9999996293493449	8	28	BP	9.91756e+11	negative regulation of peptidyl-cysteine S-nitrosylation	NA
GO:0007568	4.79617e+09	0.9999976871977051	65	957	BP	0.0010303492983569779	aging	A developmental process that is a deterioration and loss of function over time. Aging includes loss of functions such as resistance to disease, homeostasis, and fertility, as well as wear and tear. Aging includes cellular senescence, but is more inclusive. May precede death and may succeed developmental maturation (GO:0021700).
GO:0048208	5.19741e+09	0.9999985567500244	21	186	BP	0.0010976221459064078	COPII vesicle coating	The addition of COPII proteins and adaptor proteins to ER membranes during the formation of transport vesicles, forming a vesicle coat.
GO:1902916	5.29989e+08	0.9999997476982656	6	19	BP	0.0011006109770580338	positive regulation of protein polyubiquitination	NA
GO:0060586	6.38901e+09	0.9999993190907993	9	38	BP	0.0013050340105695117	multicellular organismal iron ion homeostasis	Any process involved in the maintenance of the distribution of iron stores within tissues and organs of a multicellular organism.
GO:0051591	6.93909e+09	0.9999978349926872	24	218	BP	0.001352960377098258	response to cAMP	Any process that results in a change in state or activity of a cell or an organism (in terms of movement, secretion, enzyme production, gene expression, etc.) as a result of a cAMP (cyclic AMP, adenosine 3',5'-cyclophosphate) stimulus.
GO:0005980	6.979e+09	0.9999986387044592	14	94	BP	0.001352960377098258	glycogen catabolic process	The chemical reactions and pathways resulting in the breakdown of glycogen, a polydisperse, highly branched glucan composed of chains of D-glucose residues.
GO:0032869	7.01718e+09	0.9999973176632114	33	364	BP	0.001352960377098258	cellular response to insulin stimulus	Any process that results in a change in state or activity of a cell (in terms of movement, secretion, enzyme production, gene expression, etc.) as a result of an insulin stimulus. Insulin is a polypeptide hormone produced by the islets of Langerhans of the pancreas in mammals, and by the homologous organs of other organisms.
GO:0045454	7.16089e+09	0.9999982154404489	18	140	BP	0.001352960377098258	cell redox homeostasis	Any process that maintains the redox environment of a cell or compartment within a cell.
GO:0034198	7.16656e+09	0.999998605056945	14	89	BP	0.001352960377098258	cellular response to amino acid starvation	Any process that results in a change in state or activity of a cell (in terms of movement, secretion, enzyme production, gene expression, etc.) as a result of deprivation of amino acids.
GO:0006979	7.43444e+09	0.9999970562653966	35	398	BP	0.0013825835431829504	response to oxidative stress	Any process that results in a change in state or activity of a cell or an organism (in terms of movement, secretion, enzyme production, gene expression, etc.) as a result of oxidative stress, a state often resulting from exposure to high levels of reactive oxygen species, e.g. superoxide anions, hydrogen peroxide (H2O2), and hydroxyl radicals.
GO:0043066	7.61695e+09	0.9999957176489439	95	1546	BP	0.0013956931861066851	negative regulation of apoptotic process	Any process that stops, prevents, or reduces the frequency, rate or extent of cell death by apoptotic process.
GO:0030449	8.58883e+09	0.9999979496514543	17	117	BP	0.0015509680739984166	regulation of complement activation	Any process that modulates the frequency, rate or extent of complement activation.
GO:0030218	1.12327e+11	0.999996843708677	20	164	BP	0.001999411797820011	erythrocyte differentiation	The process in which a myeloid precursor cell acquires specializes features of an erythrocyte.
GO:1903204	1.18847e+10	0.9999983902618423	10	48	BP	0.0020823950193587406	negative regulation of oxidative stress-induced neuron death	NA
GO:0045444	1.20751e+11	0.9999959923623762	25	231	BP	0.0020823950193587406	fat cell differentiation	The process in which a relatively unspecialized cell acquires specialized features of an adipocyte, an animal connective tissue cell specialized for the synthesis and storage of fat.
GO:0007623	1.22002e+10	0.9999948458523666	38	438	BP	0.0020823950193587406	circadian rhythm	Any biological process in an organism that recurs with a regularity of approximately 24 hours.
GO:2000774	1.27881e+11	0.9999995258240609	5	15	BP	0.002128257940099259	positive regulation of cellular senescence	NA
GO:0055085	1.28105e+10	0.9999940880991467	46	670	BP	0.002128257940099259	transmembrane transport	The process in which a solute is transported across a lipid bilayer, from one side of a membrane to the other.
GO:0006090	1.32357e+11	0.9999979039407852	11	67	BP	0.0021699647932269667	pyruvate metabolic process	The chemical reactions and pathways involving pyruvate, 2-oxopropanoate.
GO:0015728	1.3729e+11	0.9999998238972944	4	6	BP	0.002193123859308903	mevalonate transport	The directed movement of mevalonate into, out of or within a cell, or between cells, by means of some agent such as a transporter or pore.
GO:0051780	1.3729e+11	0.9999998238972944	4	6	BP	0.002193123859308903	behavioral response to nutrient	Any process that results in a change in the behavior of an organism as a result of a nutrient stimulus.
GO:0007259	1.45834e+11	0.9999967409531519	15	106	BP	0.002300112050545867	receptor signaling pathway via JAK-STAT	Any process in which STAT proteins (Signal Transducers and Activators of Transcription) and JAK (Janus Activated Kinase) proteins convey a signal to trigger a change in the activity or state of a cell. The receptor signaling pathway via JAK-STAT begins with activation of a receptor and proceeeds through STAT protein activation by members of the JAK family of tyrosine kinases. STAT proteins dimeri…
GO:0010638	1.51115e+11	0.99999882655255945	7	24	BP	0.0023536167220289165	positive regulation of organelle organization	Any process that increases the frequency, rate or extent of a process involved in the formation, arrangement of constituent parts, or disassembly of an organelle.
GO:0072350	1.64474e+10	0.9999997324410469	4	7	BP	0.002530050375399446	tricarboxylic acid metabolic process	The chemical reactions and pathways involving dicarboxylic acids, any organic acid containing three carboxyl (COOH) groups or anions (COO-).
GO:0043687	1.75596e+11	0.9999908632253437	62	903	BP	0.0026504465663025234	post-translational protein modification	The process of covalently altering one or more amino acids in a protein after the protein has been completely translated and released from the ribosome.
GO:0010983	1.76555e+11	0.9999997582394595	4	6	BP	0.0026504465663025234	positive regulation of high-density lipoprotein particle clearance	Any process that increases the rate, frequency or extent of high-density lipoprotein particle clearance. High-density lipoprotein particle clearance is the process in which a high-density lipoprotein particle is removed from the blood via receptor-mediated endocytosis and its constituent parts degraded.
GO:0034599	2.02227e+11	0.9999928630103555	26	277	BP	0.002999707323473291	cellular response to oxidative stress	Any process that results in a change in state or activity of a cell (in terms of movement, secretion, enzyme production, gene expression, etc.) as a result of oxidative stress, a state often resulting from exposure to high levels of reactive oxygen species, e.g. superoxide anions, hydrogen peroxide (H2O2), and hydroxyl radicals.
GO:0008202	2.07646e+11	0.9999961673407746	12	80	BP	0.003043843236194813	steroid metabolic process	The chemical reactions and pathways involving steroids, compounds with a 1,2,cyclopentanoperhydrophenanthrene nucleus.
GO:0006956	2.20752e+09	0.9999956355049114	13	70	BP	0.0031752841518261376	complement activation	Any process involved in the activation of any of the steps of the complement cascade, which allows for the direct killing of microbes, the disposal of immune complexes, and the regulation of other immune processes; the initial steps of complement activation involve one of three pathways, the classical pathway, the alternative pathway, and the lectin pathway, all of which lead to the terminal comp…
GO:0042426	2.21709e+11	0.9999966660591041	10	63	BP	0.0031752841518261376	choline catabolic process	The chemical reactions and pathways resulting in the breakdown of choline (2-hydroxyethyltrimethylammonium), an amino alcohol that occurs widely in living organisms as a constituent of certain types of phospholipids and in the neurotransmitter acetylcholine.
GO:0007264	2.24844e+10	0.9999901779037694	38	506	BP	0.003183586371779927	small GTPase mediated signal transduction	Any series of molecular signals in which a small monomeric GTPase relays one or more of the signals.
GO:0060716	2.28695e+11	0.9999971545023392	9	36	BP	0.003201730288989523	labyrinthine layer blood vessel development	The process whose specific outcome is the progression of a blood vessel of the labyrinthine layer of the placenta over time, from its formation to the mature structure. The embryonic vessels grow through the layer to come in close contact with the maternal blood supply.
GO:0006567	2.40005e+11	0.9999984455937908	6	22	BP	0.003314752700104799	threonine catabolic process	The chemical reactions and pathways resulting in the breakdown of threonine (2-amino-3-hydroxybutyric acid), a polar, uncharged, essential amino acid found in peptide linkage in proteins.
GO:0006486	2.42089e+10	0.9999907793492637	29	333	BP	0.003314752700104799	protein glycosylation	A protein modification process that results in the addition of a carbohydrate or carbohydrate derivative unit to a protein amino acid, e.g. the addition of glycan chains to proteins.
GO:0006953	2.73014e+11	0.9999923693838222	18	177	BP	0.003697560895943517	acute-phase response	An acute inflammatory response that involves non-antibody proteins whose concentrations in the plasma increase in response to infection or injury of homeothermic animals.
GO:0032966	2.9137e+11	0.9999975427615558	7	22	BP	0.003903737169427858	negative regulation of collagen biosynthetic process	Any process that stops, prevents, or reduces the frequency, rate or extent of the chemical reactions and pathways resulting in the formation of collagen, any of a group of fibrous proteins of very high tensile strength that form the main component of connective tissue in animals.
GO:0043433	3.22047e+10	0.9999898511744448	21	191	BP	0.004268835351426907	negative regulation of DNA-binding transcription factor activity	Any process that stops, prevents, or reduces the frequency, rate or extent of the activity of a transcription factor, any factor involved in the initiation or regulation of transcription.
GO:0006418	3.40932e+11	0.9999968659220942	7	29	BP	0.004471589865908991	tRNA aminoacylation for protein translation	The synthesis of aminoacyl tRNA by the formation of an ester bond between the 3'-hydroxyl group of the most 3' adenosine of the tRNA and the alpha carboxylic acid group of an amino acid, to be used in ribosome-mediated polypeptide synthesis.
GO:0007379	3.65883e+10	0.9999966973862512	7	25	BP	0.0047488520272940885	segment specification	The process in which segments assume individual identities; exemplified in insects by the actions of the products of the homeotic genes.
GO:0055088	3.70605e+10	0.9999921632887876	13	83	BP	0.004760557395376754	lipid homeostasis	Any process involved in the maintenance of an internal steady state of lipid within an organism or cell.
GO:1900025	3.81238e+10	0.9999948212513717	9	41	BP	0.004847173255531847	negative regulation of substrate adhesion-dependent cell spreading	NA
GO:0061844	4.22123e+11	0.9999893773488896	15	167	BP	0.0053127790197336775	antimicrobial humoral immune response mediated by antimicrobial peptide	An immune response against microbes mediated by anti-microbial peptides in body fluid.
GO:0010243	4.39652e+10	0.9999868105098324	19	165	BP	0.005478063560082873	response to organonitrogen compound	Any process that results in a change in state or activity of a cell or an organism (in terms of movement, secretion, enzyme production, gene expression, etc.) as a result of an organonitrogen stimulus. An organonitrogen compound is formally a compound containing at least one carbon-nitrogen bond.
GO:0071447	5.19581e+11	0.9999949951121819	7	26	BP	0.006409875292431894	cellular response to hydroperoxide	Any process that results in a change in state or activity of a cell (in terms of movement, secretion, enzyme production, gene expression, etc.) as a result of a hydroperoxide stimulus. Hydroperoxides are monosubstitution products of hydrogen peroxide, HOOH.
GO:0005975	5.93564e+10	0.9999745713355914	33	401	BP	0.007250791833815969	carbohydrate metabolic process	The chemical reactions and pathways involving carbohydrates, any of a group of organic compounds based of the general formula Cx(H2O)y. Includes the formation of carbohydrate derivatives by the addition of a carbohydrate residue to another molecule.
GO:0038095	6.05737e+11	0.9999766045008694	27	306	BP	0.007327652784631628	Fc-epsilon receptor signaling pathway	A series of molecular signals initiated by the binding of the Fc portion of immunoglobulin E (IgE) to an Fc-epsilon receptor on the surface of a signal-receiving cell, and ending with regulation of a downstream cellular process, e.g. transcription. The Fc portion of an immunoglobulin is its C-terminal constant region.
GO:0051791	6.6521e+10	0.9999969242113086	5	11	BP	0.007969726078560599	medium-chain fatty acid metabolic process	The chemical reactions and pathways involving medium-chain fatty acids, any fatty acid with a chain length of between C6 and C12.
GO:0009395	7.50381e+10	0.9999902731955315	8	40	BP	0.008904525811166613	phospholipid catabolic process	The chemical reactions and pathways resulting in the breakdown of phospholipids, any lipid containing phosphoric acid as a mono- or diester.
GO:0032868	7.95595e+10	0.9999707369239854	24	273	BP	0.00935199638152515	response to insulin	Any process that results in a change in state or activity of a cell or an organism (in terms of movement, secretion, enzyme production, gene expression, etc.) as a result of an insulin stimulus. Insulin is a polypeptide hormone produced by the islets of Langerhans of the pancreas in mammals, and by the homologous organs of other organisms.
GO:0042541	8.05252e+10	0.9999934926211799	6	22	BP	0.009377047929560185	hemoglobin biosynthetic process	The chemical reactions and pathways resulting in the formation of hemoglobin, an oxygen carrying, conjugated protein containing four heme groups and globin.
GO:0043434	8.47912e+10	0.9999657271038195	28	390	BP	0.009782395233163677	response to peptide hormone	Any process that results in a change in state or activity of a cell or an organism (in terms of movement, secretion, enzyme production, gene expression, etc.) as a result of a peptide hormone stimulus. A peptide hormone is any of a class of peptides that are secreted into the blood stream and have endocrine functions in living animals.
GO:0002262	8.57857e+09	0.9999929193164215	6	23	BP	0.009806329787128748	myeloid cell homeostasis	The process of regulating the proliferation and elimination of myeloid cells such that the total number of myeloid cells within a whole or part of an organism is stable over time in the absence of an outside stimulus.
GO:0043691	9.03568e+09	0.999988192682764	8	35	BP	0.010234962034269733	reverse cholesterol transport	The directed movement of peripheral cell cholesterol, cholest-5-en-3-beta-ol, towards the liver for catabolism.
GO:0045647	9.2316e+10	0.9999922103733044	6	24	BP	0.010362676748967074	negative regulation of erythrocyte differentiation	Any process that stops, prevents, or reduces the frequency, rate or extent of erythrocyte differentiation.
GO:0045684	9.73216e+10	0.999997181905445	4	8	BP	0.010752915998610349	positive regulation of epidermis development	Any process that activates or increases the frequency, rate or extent of epidermis development.
GO:0032870	9.75184e+10	0.9999698929954788	18	171	BP	0.010752915998610349	cellular response to hormone stimulus	Any process that results in a change in state or activity of a cell (in terms of movement, secretion, enzyme production, gene expression, etc.) as a result of a hormone stimulus.
GO:0035873	9.87803e+10	0.9999944641328318	5	14	BP	0.010796511032404572	lactate transmembrane transport	The process in which lactate is transported across a membrane. Lactate is 2-hydroxypropanoate, CH3-CHOH-COOH; L(+)-lactate is formed by anaerobic glycolysis in animal tissues, and DL-lactate is found in sour milk, molasses and certain fruit juices.
GO:0006954	1.02694e+12	0.9999397984891483	71	1194	BP	0.011126700266741025	inflammatory response	The immediate defensive reaction (by vertebrate tissue) to infection or injury caused by chemical or physical agents. The process is characterized by local vasodilation, extravasation of plasma into intercellular spaces and accumulation of white blood cells and macrophages.
GO:0055090	1.10807e+11	1	3	3	BP	0.011893181801924104	acylglycerol homeostasis	Any process involved in the maintenance of an internal steady state of acylglycerol within an organism or cell.
GO:2000971	1.11678e+12	1	3	3	BP	0.011893181801924104	negative regulation of detection of glucose	NA
GO:0019551	1.15841e+12	0.9999932795450432	5	14	BP	0.012231986552617077	glutamate catabolic process to 2-oxoglutarate	The chemical reactions and pathways resulting in the breakdown of glutamate into other compounds, including 2-oxoglutarate.
GO:0007565	1.19072e+12	0.9999493123958033	30	373	BP	0.01237460483332627	female pregnancy	The set of physiological processes that allow an embryo or foetus to develop within the body of a female animal. It covers the time from fertilization of a female ovum by a male spermatozoon until birth.
GO:0006091	1.19178e+12	0.9999712197592124	13	102	BP	0.01237460483332627	generation of precursor metabolites and energy	The chemical reactions and pathways resulting in the formation of precursor metabolites, substances from which energy is derived, and any process involved in the liberation of energy from these substances.
GO:0006006	1.26587e+12	0.999957012661981	20	213	BP	0.013035289177744804	glucose metabolic process	The chemical reactions and pathways involving glucose, the aldohexose gluco-hexose. D-glucose is dextrorotatory and is sometimes known as dextrose; it is an important source of energy for living organisms and is found free as well as combined in homo- and hetero-oligosaccharides and polysaccharides.
GO:0035284	1.29861e+12	0.9999920977236756	5	15	BP	0.013262838526360952	brain segmentation	Division of the brain into a series of semi-repetitive parts or segments.
GO:0031640	1.31696e+12	0.9999695521522352	12	130	BP	0.013274287156353112	killing of cells of other organism	Any process in an organism that results in the killing of cells of another organism, including in some cases the death of the other organism. Killing here refers to the induction of death in one cell by another cell, not cell-autonomous death due to internal or other environmental conditions.
GO:0001525	1.32104e+12	0.9999256862798638	60	939	BP	0.013274287156353112	angiogenesis	Blood vessel formation when new vessels emerge from the proliferation of pre-existing blood vessels.
GO:0051895	1.37035e+12	0.9999743881614692	10	60	BP	0.013659639674895361	negative regulation of focal adhesion assembly	Any process that stops, prevents, or reduces the frequency, rate or extent of focal adhesion assembly, the establishment and maturation of focal adhesions.
GO:0006479	1.39535e+11	0.9999682112454615	12	89	BP	0.01379850893111186	protein methylation	The addition of a methyl group to a protein amino acid. A methyl group is derived from methane by the removal of a hydrogen atom.
GO:0022617	1.43063e+11	0.9999441607318678	25	265	BP	0.014035987622578253	extracellular matrix disassembly	A process that results in the breakdown of the extracellular matrix.
GO:0050746	1.49465e+12	0.9999947803224238	4	9	BP	0.014549504017485044	regulation of lipoprotein metabolic process	Any process that modulates the frequency, rate or extent of the chemical reactions and pathways involving lipoproteins, any conjugated, water-soluble protein in which the nonprotein group consists of a lipid or lipids.
GO:0034383	1.52415e+12	0.9999710018399964	10	63	BP	0.014721676449771254	low-density lipoprotein particle clearance	The process in which a low-density lipoprotein particle is removed from the blood via receptor-mediated endocytosis and its constituent parts degraded.
GO:0019218	1.53635e+12	0.9999910912853189	5	12	BP	0.014725361399473157	regulation of steroid metabolic process	Any process that modulates the frequency, rate or extent of the chemical reactions and pathways involving steroids.
GO:0006635	1.54999e+12	0.9999589575537114	14	117	BP	0.01474268187582417	fatty acid beta-oxidation	A fatty acid oxidation process that results in the complete oxidation of a long-chain fatty acid. Fatty acid beta-oxidation begins with the addition of coenzyme A to a fatty acid, and occurs by successive cycles of reactions during each of which the fatty acid is shortened by a two-carbon fragment removed as acetyl coenzyme A; the cycle continues until only two or three carbons remain (as acetyl-…
GO:0071481	1.60061e+12	0.999976878095589	8	39	BP	0.015108747708869623	cellular response to X-ray	Any process that results in a change in state or activity of a cell (in terms of movement, secretion, enzyme production, gene expression, etc.) as a result of X-ray radiation. An X-ray is a form of electromagnetic radiation with a wavelength in the range of 10 nanometers to 100 picometers (corresponding to frequencies in the range 30 PHz to 3 EHz).
GO:0033539	1.61558e+12	0.9999806565174065	7	31	BP	0.015135405243746727	fatty acid beta-oxidation using acyl-CoA dehydrogenase	A fatty acid beta-oxidation pathway in which the initial step of each oxidation cycle, which converts an acyl-CoA to a trans-2-enoyl-CoA, is catalyzed by acyl-CoA dehydrogenase; the electrons removed by oxidation pass through the respiratory chain to oxygen and leave H2O as the product. Fatty acid beta-oxidation begins with the addition of coenzyme A to a fatty acid, and ends when only two or thr…
GO:1904380	1.67543e+12	0.9999715578694508	9	50	BP	0.015503747493118204	endoplasmic reticulum mannose trimming	NA
GO:0043686	1.67978e+12	0.9999943789412727	4	8	BP	0.015503747493118204	co-translational protein modification	The process of covalently altering one or more amino acids in a protein after translation has begun but before the protein has been released from the ribosome.
GO:0071241	1.72891e+12	0.9999840584854066	6	21	BP	0.015839830467362103	cellular response to inorganic substance	Any process that results in a change in state or activity of a cell (in terms of movement, secretion, enzyme production, gene expression, etc.) as a result of an inorganic substance stimulus.
GO:0050849	1.76308e+12	0.9999894626333637	5	12	BP	0.01601524939743253	negative regulation of calcium-mediated signaling	Any process that stops, prevents, or reduces the frequency, rate or extent of calcium-mediated signaling.
GO:0045944	1.77376e+12	0.9998686962508613	201	4258	BP	0.01601524939743253	positive regulation of transcription by RNA polymerase II	Any process that activates or increases the frequency, rate or extent of transcription from an RNA polymerase II promoter.
GO:0042127	1.91859e+12	0.9998954440820041	52	787	BP	0.01712129443055012	regulation of cell population proliferation	Any process that modulates the frequency, rate or extent of cell proliferation.
GO:0051897	1.92374e+12	0.9999285641947362	22	239	BP	0.01712129443055012	positive regulation of protein kinase B signaling	Any process that activates or increases the frequency, rate or extent of protein kinase B signaling, a series of reactions mediated by the intracellular serine/threonine kinase protein kinase B.
GO:0019674	2.02983e+12	0.9999688764908842	8	48	BP	0.017937360365657	NAD metabolic process	The chemical reactions and pathways involving nicotinamide adenine dinucleotide (NAD), a coenzyme present in most living cells and derived from the B vitamin nicotinic acid.
GO:0032094	2.17847e+11	0.99994749358901	12	100	BP	0.019115299721628856	response to food	Any process that results in a change in state or activity of a cell or an organism (in terms of movement, secretion, enzyme production, gene expression, etc.) as a result of a food stimulus; food is anything which, when taken into the body, serves to nourish or build up the tissues or to supply body heat.
GO:0010942	2.25249e+11	0.9999250722823143	18	197	BP	0.019626617722480828	positive regulation of cell death	Any process that increases the rate or frequency of cell death. Cell death is the specific activation or halting of processes within a cell so that its vital functions markedly cease, rather than simply deteriorating gradually over time, which culminates in cell death.
GO:0032376	2.27454e+12	0.9999911185593052	4	9	BP	0.019681065261604565	positive regulation of cholesterol transport	Any process that activates or increases the frequency, rate or extent of the directed movement of cholesterol into, out of or within a cell, or between cells, by means of some agent such as a transporter or pore.
GO:0006749	2.30649e+12	0.9999529529550394	10	79	BP	0.01981991411797973	glutathione metabolic process	The chemical reactions and pathways involving glutathione, the tripeptide glutamylcysteinylglycine, which acts as a coenzyme for some enzymes and as an antioxidant in the protection of sulfhydryl groups in enzymes and other proteins; it has a specific role in the reduction of hydrogen peroxide (H2O2) and oxidized ascorbate, and it participates in the gamma-glutamyl cycle.
GO:0042157	2.32771e+12	0.9999651379269423	8	34	BP	0.019865281691088612	lipoprotein metabolic process	The chemical reactions and pathways involving any conjugated, water-soluble protein in which the covalently attached nonprotein group consists of a lipid or lipids.
GO:0034375	2.51604e+12	0.9999746026959963	6	23	BP	0.02132644404493572	high-density lipoprotein particle remodeling	The acquisition, loss or modification of a protein or lipid within a high-density lipoprotein particle, including the hydrolysis of triglyceride by hepatic lipase, with the subsequent loss of free fatty acid, and the transfer of cholesterol esters from LDL to a triglyceride-rich lipoprotein particle by cholesteryl ester transfer protein (CETP), with the simultaneous transfer of triglyceride to LD…
GO:0055072	2.84742e+11	0.9999110562449921	16	157	BP	0.023967216786509513	iron ion homeostasis	Any process involved in the maintenance of an internal steady state of iron ions within an organism or cell.
GO:0006538	2.86606e+11	0.9999865416439708	4	12	BP	0.023967216786509513	glutamate catabolic process	The chemical reactions and pathways resulting in the breakdown of glutamate, the anion of 2-aminopentanedioic acid.
GO:0006890	2.91771e+12	0.9998853980969973	23	260	BP	0.02423645444405841	retrograde vesicle-mediated transport, Golgi to endoplasmic reticulum	The directed movement of substances from the Golgi back to the endoplasmic reticulum, mediated by vesicles bearing specific protein coats such as COPI or COG.
GO:0097421	2.96378e+12	0.9999114812110853	15	138	BP	0.024456085385133462	liver regeneration	The regrowth of lost or destroyed liver.
GO:0009416	3.04839e+11	0.9999006646626911	17	150	BP	0.024988798012821924	response to light stimulus	Any process that results in a change in state or activity of a cell or an organism (in terms of movement, secretion, enzyme production, gene expression, etc.) as a result of a light stimulus, electromagnetic radiation of wavelengths classified as infrared, visible or ultraviolet light.
GO:0030261	3.14739e+11	0.9999412788776809	9	54	BP	0.025570911190994965	chromosome condensation	The progressive compaction of dispersed interphase chromatin into threadlike chromosomes prior to mitotic or meiotic nuclear division, or during apoptosis, in eukaryotic cells.
GO:0032922	3.16045e+12	0.9998886276468363	19	186	BP	0.025570911190994965	circadian regulation of gene expression	Any process that modulates the frequency, rate or extent of gene expression such that an expression pattern recurs with a regularity of approximately 24 hours.
GO:0052695	3.19728e+11	0.9999656861265337	6	25	BP	0.025688880479749484	cellular glucuronidation	The modification of an organic chemical by the conjugation of glucuronic acid. The substances resulting from glucuronidation are known as glucuronosides (or glucuronides) and are often much more water-soluble than the non-glucuronic acid-containing precursor.
GO:0042158	3.21626e+12	0.9999662968328148	6	22	BP	0.025688880479749484	lipoprotein biosynthetic process	The chemical reactions and pathways resulting in the formation of any conjugated, water-soluble protein in which the covalently attached nonprotein group consists of a lipid or lipids.
GO:0006520	3.26266e+12	0.999911930851083	13	114	BP	0.025704184779718094	cellular amino acid metabolic process	The chemical reactions and pathways involving amino acids, carboxylic acids containing one or more amino groups, as carried out by individual cells.
GO:0023021	3.27586e+12	0.9999858964049997	4	9	BP	0.025704184779718094	termination of signal transduction	The signaling process in which signal transduction is brought to an end rather than being reversibly modulated.
GO:0045604	3.28007e+11	0.9999840329069917	4	12	BP	0.025704184779718094	regulation of epidermal cell differentiation	Any process that modulates the frequency, rate or extent of epidermal cell differentiation.
GO:0071709	3.37753e+12	0.9999646415789616	6	21	BP	0.02630251820636419	membrane assembly	The aggregation, arrangement and bonding together of a set of components to form a membrane.
GO:0060340	3.40579e+11	0.999972775559082	5	19	BP	0.026357853036896528	positive regulation of type I interferon-mediated signaling pathway	Any process that increases the rate, frequency or extent of a type I interferon-mediated signaling pathway. A type I interferon-mediated signaling pathway is the series of molecular events generated as a consequence of a type I interferon binding to a cell surface receptor.
GO:0051004	3.49115e+12	0.9999516206397039	7	35	BP	0.026851677903696042	regulation of lipoprotein lipase activity	Any process that modulates the activity of the enzyme lipoprotein lipase.
GO:0030185	3.6938e+11	0.9999809751246352	4	13	BP	0.028176616443249175	nitric oxide transport	The directed movement of nitric oxide, nitrogen monoxide, into, out of or within a cell, or between cells, by means of some agent such as a transporter or pore.
GO:0046628	3.70864e+12	0.999958522497644	6	27	BP	0.028176616443249175	positive regulation of insulin receptor signaling pathway	Any process that increases the frequency, rate or extent of insulin receptor signaling.
GO:0006624	3.85848e+12	0.999980975853315	4	11	BP	0.029137379932310217	vacuolar protein processing	Protein processing that takes place in the vacuole. Most protein processing in the vacuole represents proteolytic cleavage of precursors to form active enzymes.
GO:0071407	3.90024e+11	0.9998299655109433	27	346	BP	0.029275299400168205	cellular response to organic cyclic compound	Any process that results in a change in state or activity of a cell (in terms of movement, secretion, enzyme production, gene expression, etc.) as a result of an organic cyclic compound stimulus.
GO:0031623	4.05685e+12	0.9998749129713224	15	143	BP	0.030268496886973903	receptor internalization	A receptor-mediated endocytosis process that results in the movement of receptors from the plasma membrane to the inside of the cell. The process begins when cell surface receptors are monoubiquitinated following ligand-induced activation. Receptors are subsequently taken up into endocytic vesicles from where they are either targeted to the lysosome or vacuole for degradation or recycled back to …
GO:0071456	4.23519e+11	0.9997996928124262	32	424	BP	0.031182344690306653	cellular response to hypoxia	Any process that results in a change in state or activity of a cell (in terms of movement, secretion, enzyme production, gene expression, etc.) as a result of a stimulus indicating lowered oxygen tension. Hypoxia, defined as a decline in O2 levels below normoxic levels of 20.8 - 20.95%, results in metabolic adaptation at both the cellular and organismal level.
GO:0016192	4.27075e+11	0.9997749342424701	42	661	BP	0.031182344690306653	vesicle-mediated transport	A cellular transport process in which transported substances are moved in membrane-bounded vesicles; transported substances are enclosed in the vesicle lumen or located in the vesicle membrane. The process begins with a step that directs a substance to the forming vesicle, and includes vesicle budding and coating. Vesicles are then targeted to, and fuse with, an acceptor membrane.
GO:0031668	4.27914e+11	0.9998965264880948	11	94	BP	0.031182344690306653	cellular response to extracellular stimulus	Any process that results in a change in state or activity of a cell (in terms of movement, secretion, enzyme production, gene expression, etc.) as a result of an extracellular stimulus.
GO:0071276	4.27944e+11	0.99990624575001	10	71	BP	0.031182344690306653	cellular response to cadmium ion	Any process that results in a change in state or activity of a cell (in terms of movement, secretion, enzyme production, gene expression, etc.) as a result of a cadmium (Cd) ion stimulus.
GO:0045087	4.39225e+12	0.9997125281657577	90	1605	BP	0.03173970679607329	innate immune response	Innate immune responses are defense responses mediated by germline encoded components that directly recognize components of potential pathogens.
GO:0009612	4.40988e+11	0.9997880166391951	33	460	BP	0.03173970679607329	response to mechanical stimulus	Any process that results in a change in state or activity of a cell or an organism (in terms of movement, secretion, enzyme production, gene expression, etc.) as a result of a mechanical stimulus.
GO:1903364	4.43235e+12	0.9999353905687766	7	38	BP	0.03173970679607329	positive regulation of cellular protein catabolic process	NA
GO:0045329	4.591e+12	0.9999749354469825	4	13	BP	0.032687887790119385	carnitine biosynthetic process	The chemical reactions and pathways resulting in the formation of carnitine (hydroxy-trimethyl aminobutyric acid), a compound that participates in the transfer of acyl groups across the inner mitochondrial membrane.
GO:0010519	4.73435e+12	0.9999910506924747	3	5	BP	0.03351704501302759	negative regulation of phospholipase activity	Any process that decreases the frequency, rate or extent of phospholipase activity, the hydrolysis of a phospholipid.
GO:0045047	4.90626e+11	0.9999559288063733	5	23	BP	0.03453787974716274	protein targeting to ER	The process of directing proteins towards the endoplasmic reticulum (ER) using signals contained within the protein. One common mechanism uses a 16- to 30-residue signal sequence, typically located at the N-terminus of the protein and containing positively charged amino acids followed by a continuous stretch of hydrophobic residues, which directs the ribosome to the ER membrane and initiates tran…
GO:0060675	5.09576e+11	0.9999729229198867	4	11	BP	0.035670297036028094	ureteric bud morphogenesis	The process in which the ureteric bud is generated and organized.
GO:0046688	5.19389e+11	0.9998831971949044	10	72	BP	0.036154127155534496	response to copper ion	Any process that results in a change in state or activity of a cell or an organism (in terms of movement, secretion, enzyme production, gene expression, etc.) as a result of a copper ion stimulus.
GO:0043277	5.43026e+11	0.9998899488746511	9	58	BP	0.03726106281291379	apoptotic cell clearance	The recognition and removal of an apoptotic cell by a neighboring cell or by a phagocyte.
GO:0098869	5.53603e+11	0.9999682151747658	4	13	BP	0.03726106281291379	cellular oxidant detoxification	Any process carried out at the cellular level that reduces or removes the toxicity superoxide radicals or hydrogen peroxide.
GO:0043330	5.55888e+11	0.999886491176318	9	61	BP	0.03726106281291379	response to exogenous dsRNA	Any process that results in a change in state or activity of a cell or an organism (in terms of movement, secretion, enzyme production, gene expression, etc.) as a result of an exogenous double-stranded RNA stimulus.
GO:0043362	5.55962e+11	0.9999888841910207	3	5	BP	0.03726106281291379	nucleate erythrocyte maturation	A developmental process, independent of morphogenetic (shape) change, that is required for a nucleate erythrocyte to attain its fully functional state. A nucleate erythrocyte is an erythrocyte with a nucleus.
GO:0060345	5.55962e+11	0.9999888841910207	3	5	BP	0.03726106281291379	spleen trabecula formation	The process of creating a trabecula in the spleen. A trabecula is a tissue element in the form of a small beam, strut or rod.
GO:1903988	5.55962e+11	0.9999888841910207	3	5	BP	0.03726106281291379	iron ion export across plasma membrane	NA
GO:0042450	5.58616e+10	0.9999923603124605	3	4	BP	0.03726106281291379	arginine biosynthetic process via ornithine	The chemical reactions and pathways resulting in the formation of arginine (2-amino-5-guanidinopentanoic acid) via the intermediate compound ornithine.
GO:0009725	5.59215e+11	0.9997689012597645	23	292	BP	0.03726106281291379	response to hormone	Any process that results in a change in state or activity of a cell or an organism (in terms of movement, secretion, enzyme production, gene expression, etc.) as a result of a hormone stimulus.
GO:0003331	5.67091e+11	0.9999864554984512	3	6	BP	0.03758488696124671	positive regulation of extracellular matrix constituent secretion	Any process that increases the rate, frequency, or extent of the controlled release of molecules that form the extracellular matrix, including carbohydrates and glycoproteins by a cell or a group of cells.
GO:0009062	5.73268e+11	0.9999129757468797	7	37	BP	0.03779321812560103	fatty acid catabolic process	The chemical reactions and pathways resulting in the breakdown of a fatty acid, any of the aliphatic monocarboxylic acids that can be liberated by hydrolysis from naturally occurring fats and oils. Fatty acids are predominantly straight-chain acids of 4 to 24 carbon atoms, which may be saturated or unsaturated; branched fatty acids and hydroxy fatty acids also occur, and very long chain acids of …
GO:0071356	5.8052e+11	0.9997314811970972	29	389	BP	0.03791251340230089	cellular response to tumor necrosis factor	Any process that results in a change in state or activity of a cell (in terms of movement, secretion, enzyme production, gene expression, etc.) as a result of a tumor necrosis factor stimulus.
GO:0010757	5.81163e+11	0.9999490097023928	5	17	BP	0.03791251340230089	negative regulation of plasminogen activation	Any process that decreases the rate, frequency or extent of plasminogen activation. Plasminogen activation is the process in which plasminogen is processed to plasmin.
GO:0060612	5.8464e+11	0.9998324952302237	13	108	BP	0.037940703808104326	adipose tissue development	The process whose specific outcome is the progression of adipose tissue over time, from its formation to the mature structure. Adipose tissue is specialized tissue that is used to store fat.
GO:0006508	5.95462e+11	0.9996623353956584	50	797	BP	0.038332795604306344	proteolysis	The hydrolysis of proteins into smaller polypeptides and/or amino acids by cleavage of their peptide bonds.
GO:0009058	5.99883e+10	0.9998770852026336	9	56	BP	0.038332795604306344	biosynthetic process	The chemical reactions and pathways resulting in the formation of substances; typically the energy-requiring part of metabolism in which simpler substances are transformed into more complex ones.
GO:0070244	5.99911e+11	0.9999456102474104	5	19	BP	0.038332795604306344	negative regulation of thymocyte apoptotic process	Any process that stops, prevents, or reduces the frequency, rate or extent of thymocyte death by apoptotic process.
GO:0019882	6.07484e+11	0.9998471227488003	11	90	BP	0.03858908283195513	antigen processing and presentation	The process in which an antigen-presenting cell expresses antigen (peptide or lipid) on its cell surface in association with an MHC protein complex.
GO:0060441	6.10116e+11	0.9998899144821064	8	46	BP	0.03858908283195513	epithelial tube branching involved in lung morphogenesis	The process in which a highly ordered sequence of patterning events generates the branched epithelial tubes of the lung, consisting of reiterated combinations of bud outgrowth, elongation, and dichotomous subdivision of terminal units.
GO:0050873	6.22415e+11	0.9998705306947878	9	63	BP	0.03916815820664556	brown fat cell differentiation	The process in which a relatively unspecialized cell acquires specialized features of a brown adipocyte, an animal connective tissue cell involved in adaptive thermogenesis. Brown adipocytes contain multiple small droplets of triglycerides and a high number of mitochondria.
GO:0045597	6.35619e+11	0.9997841514032043	16	201	BP	0.03979802762313546	positive regulation of cell differentiation	Any process that activates or increases the frequency, rate or extent of cell differentiation.
GO:0050900	6.39163e+11	0.9996786732457924	35	491	BP	0.039819855131543624	leukocyte migration	The movement of a leukocyte within or between different tissues and organs of the body.
GO:0035879	6.44309e+11	0.9999400172158542	5	20	BP	0.03984040228875749	plasma membrane lactate transport	The directed movement of lactate across a plasma membrane.
GO:0042542	6.46669e+11	0.9997568383803613	19	216	BP	0.03984040228875749	response to hydrogen peroxide	Any process that results in a change in state or activity of a cell or an organism (in terms of movement, secretion, enzyme production, gene expression, etc.) as a result of a hydrogen peroxide (H2O2) stimulus.
GO:0015671	6.49085e+11	0.9999364725330586	5	27	BP	0.03984040228875749	oxygen transport	The directed movement of oxygen (O2) into, out of or within a cell, or between cells, by means of some agent such as a transporter or pore.
GO:0097178	6.53807e+11	0.9999365831332927	5	25	BP	0.03986951219267475	ruffle assembly	The aggregation, arrangement and bonding together of a set of components to form a ruffle, a projection at the leading edge of a crawling cell; the protrusions are supported by a microfilament meshwork. The formation of ruffles (also called membrane ruffling) is thought to be controlled by a group of enzymes known as Rho GTPases, specifically RhoA, Rac1 and cdc42.
GO:0055089	6.57463e+11	0.9998993372267337	7	33	BP	0.03986951219267475	fatty acid homeostasis	Any process involved in the maintenance of an internal steady state of fatty acid within an organism or cell.
GO:0030282	6.59159e+11	0.9997968385555078	14	132	BP	0.03986951219267475	bone mineralization	The deposition of hydroxyapatite, a form of calcium phosphate with the formula Ca10(PO4)6(OH)2, in bone tissue.
GO:0005978	6.73004e+11	0.9998145014467491	12	114	BP	0.04031245874203154	glycogen biosynthetic process	The chemical reactions and pathways resulting in the formation of glycogen, a polydisperse, highly branched glucan composed of chains of D-glucose residues.
GO:0034395	6.74494e+11	0.9999601387184385	4	12	BP	0.04031245874203154	regulation of transcription from RNA polymerase II promoter in response to iron	Any process that modulates the frequency, rate or extent of transcription from an RNA polymerase II promoter in response to an iron stimulus.
GO:0006109	6.76188e+11	0.999962694388272	4	10	BP	0.04031245874203154	regulation of carbohydrate metabolic process	Any process that modulates the frequency, rate or extent of the chemical reactions and pathways involving carbohydrates.
GO:0051412	6.8914e+11	0.9998080000275681	12	137	BP	0.04088898430663009	response to corticosterone	Any process that results in a change in state or activity of a cell or an organism (in terms of movement, secretion, enzyme production, gene expression, etc.) as a result of a corticosterone stimulus. Corticosterone is a 21 carbon steroid hormone of the corticosteroid type, produced in the cortex of the adrenal glands. In many species, corticosterone is the principal glucocorticoid, involved in r…
GO:0000422	7.04281e+11	0.9998192915878862	11	92	BP	0.04099522338118959	autophagy of mitochondrion	The autophagic process in which mitochondria are delivered to a type of vacuole and degraded in response to changing cellular conditions.
GO:0060266	7.10293e+11	0.9999563776843726	4	13	BP	0.04099522338118959	negative regulation of respiratory burst involved in inflammatory response	Any process that decreases the rate, frequency or extent of a phase of elevated metabolic activity, during which oxygen consumption increases made as a defense response ; this leads to the production, by an NADH dependent system, of hydrogen peroxide (H2O2), superoxide anions and hydroxyl radicals.
GO:0034698	7.10735e+11	0.9998338095464732	10	70	BP	0.04099522338118959	response to gonadotropin	Any process that results in a change in state or activity of a cell or an organism (in terms of movement, secretion, enzyme production, gene expression, etc.) as a result of a gonadotropin stimulus.
GO:0033233	7.20542e+11	0.9999812894670814	3	6	BP	0.04099522338118959	regulation of protein sumoylation	Any process that modulates the frequency, rate or extent of the addition of SUMO groups to a protein.
GO:0071317	7.20542e+11	0.9999812894670814	3	6	BP	0.04099522338118959	cellular response to isoquinoline alkaloid	Any process that results in a change in state or activity of a cell (in terms of movement, secretion, enzyme production, gene expression, etc.) as a result of an isoquinoline alkaloid stimulus. An isoquinoline alkaloid is any member of a group of compounds with the heterocyclic ring structure of benzo(c)pyridine which is a structure characteristic of the group of opium alkaloids.
GO:0071506	7.20542e+11	0.9999812894670814	3	6	BP	0.04099522338118959	cellular response to mycophenolic acid	Any process that results in a change in state or activity of a cell (in terms of movement, secretion, enzyme production, gene expression, etc.) as a result of a mycophenolic acid stimulus.
GO:0072110	7.20542e+11	0.9999812894670814	3	6	BP	0.04099522338118959	glomerular mesangial cell proliferation	The multiplication or reproduction of glomerular mesangial cells, resulting in the expansion of the population.
GO:0072303	7.20542e+11	0.9999812894670814	3	6	BP	0.04099522338118959	positive regulation of glomerular metanephric mesangial cell proliferation	Any process that increases the frequency, rate or extent of metanephric glomerular mesangial cell proliferation.
GO:0098759	7.20542e+11	0.9999812894670814	3	6	BP	0.04099522338118959	cellular response to interleukin-8	Any process that results in a change in state or activity of a cell (in terms of movement, secretion, enzyme production, gene expression, etc.) as a result of an interleukin-8 stimulus.
GO:0021599	7.28147e+11	0.9999810223891028	3	6	BP	0.041239612856697	abducens nerve formation	The process that gives rise to the abducens nerve. This process pertains to the initial formation of a structure from unspecified parts. The motor function of the abducens nerve is to contract the lateral rectus which results in abduction of the eye.
GO:0045945	7.32367e+11	0.9998640584472329	8	46	BP	0.04129093334227899	positive regulation of transcription by RNA polymerase III	Any process that activates or increases the frequency, rate or extent of transcription mediated by RNA polymerase III.
GO:0006935	7.52042e+11	0.9996824048358705	23	288	BP	0.0422092059607381	chemotaxis	The directed movement of a motile cell or organism, or the directed growth of a cell guided by a specific chemical concentration gradient. Movement may be towards a higher concentration (positive chemotaxis) or towards a lower concentration (negative chemotaxis).
GO:0006631	7.65052e+11	0.9996999139153753	20	226	BP	0.04256049442333421	fatty acid metabolic process	The chemical reactions and pathways involving fatty acids, aliphatic monocarboxylic acids liberated from naturally occurring fats and oils by hydrolysis.
GO:0006898	7.67385e+11	0.9995903572255255	40	608	BP	0.04256049442333421	receptor-mediated endocytosis	An endocytosis process in which cell surface receptors ensure specificity of transport. A specific receptor on the cell surface binds tightly to the extracellular macromolecule (the ligand) that it recognizes; the plasma-membrane region containing the receptor-ligand complex then undergoes endocytosis, forming a transport vesicle containing the receptor-ligand complex and excluding most other pla…
GO:0010941	7.68548e+11	0.9998352742664127	9	63	BP	0.04256049442333421	regulation of cell death	Any process that modulates the rate or frequency of cell death. Cell death is the specific activation or halting of processes within a cell so that its vital functions markedly cease, rather than simply deteriorating gradually over time, which culminates in cell death.
GO:0006116	7.75652e+11	0.999921829379046	5	25	BP	0.042760791737936295	NADH oxidation	A metabolic process that results in the oxidation of reduced nicotinamide adenine dinucleotide, NADH, to the oxidized form, NAD.
GO:0006099	7.79029e+11	0.9998319382229591	9	67	BP	0.042760791737936295	tricarboxylic acid cycle	A nearly universal metabolic pathway in which the acetyl group of acetyl coenzyme A is effectively oxidized to two CO2 and four pairs of electrons are transferred to coenzymes. The acetyl group combines with oxaloacetate to form citrate, which undergoes successive transformations to isocitrate, 2-oxoglutarate, succinyl-CoA, succinate, fumarate, malate, and oxaloacetate again, thus completing the …
GO:0031269	7.8409e+11	0.9999790277838003	3	6	BP	0.04284420614508521	pseudopodium assembly	The assembly of a pseudopodium by rearrangement of the actin cytoskeleton and overlying membrane.
GO:0007219	7.88357e+11	0.9996179218186919	31	405	BP	0.04284420614508521	Notch signaling pathway	A series of molecular signals initiated by the binding of an extracellular ligand to the receptor Notch on the surface of a target cell, and ending with regulation of a downstream cellular process, e.g. transcription.
GO:1904684	7.90864e+11	0.9999787827317349	3	6	BP	0.04284420614508521	negative regulation of metalloendopeptidase activity	NA
GO:1902764	8.06579e+11	1	2	2	BP	0.04350639715488026	positive regulation of embryonic skeletal joint development	NA
GO:0006886	8.18544e+11	0.9995373814410322	47	763	BP	0.043961455332287194	intracellular protein transport	The directed movement of proteins in a cell, including the movement of proteins between specific compartments or structures within a cell, such as organelles of a eukaryotic cell.
GO:0051156	8.25453e+11	0.9999195917987929	5	19	BP	0.04414226908238568	glucose 6-phosphate metabolic process	The chemical reactions and pathways involving glucose 6-phosphate, a monophosphorylated derivative of glucose with the phosphate group attached to C-6.
GO:0016242	8.36155e+11	0.9998637309370747	7	39	BP	0.04452347231384528	negative regulation of macroautophagy	Any process that stops, prevents, or reduces the frequency, rate or extent of macroautophagy.
GO:0006734	8.48717e+11	0.999860225592713	7	42	BP	0.04500008129788893	NADH metabolic process	The chemical reactions and pathways involving reduced nicotinamide adenine dinucleotide (NADH), a coenzyme present in most living cells and derived from the B vitamin nicotinic acid.
GO:0006554	8.87429e+11	0.9998797258526462	6	32	BP	0.04685322307089069	lysine catabolic process	The chemical reactions and pathways resulting in the breakdown of lysine, 2,6-diaminohexanoic acid.
GO:0045578	8.93879e+11	0.9999415651519302	4	13	BP	0.04699466183116278	negative regulation of B cell differentiation	Any process that stops, prevents, or reduces the frequency, rate or extent of B cell differentiation.
GO:0006914	9.03731e+11	0.9995828124298513	27	359	BP	0.04731298283619119	autophagy	The cellular catabolic process in which cells digest parts of their own cytoplasm; allows for both recycling of macromolecular constituents under conditions of cellular stress and remodeling the intracellular structure for cell differentiation.
GO:0097067	9.12001e+11	0.9998001889579624	9	61	BP	0.04754617053176576	cellular response to thyroid hormone stimulus	A change in state or activity of a cell (in terms of movement, secretion, enzyme production, gene expression, etc.) as a result of a thyroid hormone stimulus.
GO:0006641	9.1979e+11	0.9996929721110986	15	139	BP	0.04775244891067708	triglyceride metabolic process	The chemical reactions and pathways involving triglyceride, any triester of glycerol. The three fatty acid residues may all be the same or differ in any permutation. Triglycerides are important components of plant oils, animal fats and animal plasma lipoproteins.
GO:0035138	9.40902e+11	0.9999731706671533	3	6	BP	0.048645789880886255	pectoral fin morphogenesis	The process in which the anatomical structures of the pectoral fin are generated and organized. Pectoral fins are bilaterally paired fins mounted laterally and located behind the gill covers of fish. These fins are used for lateral mobility and propulsion.
GO:0043303	9.46206e+11	0.9998747813578324	6	25	BP	0.048717879952183275	mast cell degranulation	The regulated exocytosis of secretory granules containing preformed mediators such as histamine, serotonin, and neutral proteases by a mast cell.

## Sheet: Enrichment MBD-RNAseq GS
Additional file 4: Supplementary Table 3C. List of enriched GO-BP obtained from selected genes after integrating data from PLS-DA (p < 0.05 and VIP ≥ 1) using RNAseq and MBDseq data in GS animals.
Category	Over-represented p-value	Under-represented p-value	numDEInCat	numInCat	ontology	Over-represented p-adjusted value	Term	Definition
GO:0043312	1,71E+04	1	73	1241	BP	4,26E+07	neutrophil degranulation	The regulated exocytosis of secretory granules containing preformed mediators such as proteases, lipases, and inflammatory mediators by a neutrophil.
GO:0007049	2,25E+12	0.999871	59	1378	BP	0.0205809	cell cycle	The progression of biochemical and morphological phases and events that occur in a cell during successive cell replication or nuclear replication events. Canonically, the cell cycle comprises the replication and segregation of genetic material followed by the division of the cell, but in endocycles or syncytial cells nuclear replication or nuclear division may not be followed by cell division.
GO:0015031	3,19E+09	0.999983	58	1464	BP	0.00490722	protein transport	The directed movement of proteins into, out of or within a cell, or between cells, by means of some agent such as a transporter or pore.
GO:0016032	8,61E+10	0.999954	52	1177	BP	0.0102214	viral process	A multi-organism process in which a virus is a participant. The other participant is the host. Includes infection of a host cell, replication of the viral genome, and assembly of progeny virus particles. In some cases the viral genetic material may integrate into the host genome and only subsequently, under particular circumstances, 'complete' its life cycle.
GO:0006457	3,41E+01	1	45	517	BP	1,06E+05	protein folding	The process of assisting in the covalent and noncovalent assembly of single chain polypeptides or multisubunit complexes into the correct tertiary structure.
GO:0000398	1,54E+06	1	45	615	BP	1,92E+09	mRNA splicing, via spliceosome	The joining together of exons from one or more primary transcripts of messenger RNA (mRNA) and the excision of intron sequences, via a spliceosomal mechanism, so that mRNA consisting only of the joined exons is produced.
GO:0006281	8,11E+09	0.999996	45	806	BP	0.00160469	DNA repair	The process of restoring DNA after damage. Genomes are subject to damage by chemical and physical agents in the environment (e.g. UV and ionizing radiations, chemical mutagens, fungal and bacterial toxins, etc.) and by free radicals or alkylating agents endogenously generated in metabolism. DNA is also damaged because of errors during its replication. A variety of different DNA repair pathways ha…
GO:0006974	7,44E+10	0.999964	42	825	BP	0.00908414	cellular response to DNA damage stimulus	Any process that results in a change in state or activity of a cell (in terms of movement, secretion, enzyme production, gene expression, etc.) as a result of a stimulus indicating damage to its DNA from environmental insults or errors during metabolism.
GO:0006886	1,76E+11	0.999992	38	763	BP	0.00300328	intracellular protein transport	The directed movement of proteins in a cell, including the movement of proteins between specific compartments or structures within a cell, such as organelles of a eukaryotic cell.
GO:0006412	5,27E+04	1	36	571	BP	7,29E+07	translation	The cellular metabolic process in which a protein is formed, using the sequence of a mature mRNA or circRNA molecule to specify the sequence of amino acids in a polypeptide chain. Translation is mediated by the ribosome, and begins with the formation of a ternary complex between aminoacylated initiator methionine tRNA, GTP, and initiation factor 2, which subsequently associates with the small sub…
GO:0006397	1,64E+11	0.999993	35	654	BP	0.00290513	mRNA processing	Any process involved in the conversion of a primary mRNA transcript into one or more mature mRNA(s) prior to translation into polypeptide.
GO:0006260	3,51E+10	0.999985	35	731	BP	0.00533456	DNA replication	The cellular metabolic process in which a cell duplicates one or more molecules of DNA. DNA replication begins when specific sequences, known as origins of replication, are recognized and bound by initiation proteins, and ends when the original DNA molecule has been completely duplicated and the copies topologically separated. The unit of replication usually corresponds to the genome of the cell,…
GO:0006364	5,15E+08	1	34	560	BP	3,27E+11	rRNA processing	Any process involved in the conversion of a primary ribosomal RNA (rRNA) transcript into one or more mature rRNA molecules.
GO:0006888	3,84E+09	0.999999	32	549	BP	8,98E+11	endoplasmic reticulum to Golgi vesicle-mediated transport	The directed movement of substances from the endoplasmic reticulum (ER) to the Golgi, mediated by COP II vesicles. Small COP II coated vesicles form from the ER and then fuse directly with the cis-Golgi. Larger structures are transported along microtubules to the cis-Golgi.
GO:0008380	5,69E+11	0.999976	31	583	BP	0.00761727	RNA splicing	The process of removing sections of the primary RNA transcript to remove sequences not present in the mature form of the RNA and joining the remaining sections to form the mature form of the RNA.
GO:0006406	2,09E+06	1	28	267	BP	2,37E+08	mRNA export from nucleus	The directed movement of mRNA from the nucleus to the cytoplasm.
GO:0007584	3,89E+09	0.999999	28	425	BP	8,98E+11	response to nutrient	Any process that results in a change in state or activity of a cell or an organism (in terms of movement, secretion, enzyme production, gene expression, etc.) as a result of a nutrient stimulus.
GO:0006511	1,00E+11	0.999959	28	487	BP	0.0112477	ubiquitin-dependent protein catabolic process	The chemical reactions and pathways resulting in the breakdown of a protein or peptide by hydrolysis of its peptide bonds, initiated by the covalent attachment of a ubiquitin group, or multiple ubiquitin groups, to the protein.
GO:0043161	2,02E+12	0.999913	28	569	BP	0.019058	proteasome-mediated ubiquitin-dependent protein catabolic process	The chemical reactions and pathways resulting in the breakdown of a protein or peptide by hydrolysis of its peptide bonds, initiated by the covalent attachment of ubiquitin, and mediated by the proteasome.
GO:0070125	5,08E-01	1	25	166	BP	6,33E+02	mitochondrial translational elongation	The successive addition of amino acid residues to a nascent polypeptide chain during protein biosynthesis in a mitochondrion.
GO:0006629	7,39E+11	0.999673	25	461	BP	0.0475664	lipid metabolic process	The chemical reactions and pathways involving lipids, compounds soluble in an organic solvent but not, or sparingly, in an aqueous solvent. Includes fatty acids; neutral fats, other fatty-acid esters, and soaps; long-chain (fatty) alcohols and waxes; sphingoids and other long-chain bases; glycolipids, phospholipids and sphingolipids; and carotenes, polyprenols, sterols, terpenes and other isopren…
GO:0070126	9,11E-01	1	24	169	BP	3,78E+03	mitochondrial translational termination	The process resulting in the release of a polypeptide chain from the ribosome in a mitochondrion, usually in response to a termination codon (note that mitochondria use variants of the universal genetic code that differ between different taxa).
GO:0043488	2,77E+07	1	24	289	BP	2,16E+11	regulation of mRNA stability	Any process that modulates the propensity of mRNA molecules to degradation. Includes processes that both stabilize and destabilize mRNAs.
GO:0034599	5,25E+06	1	24	277	BP	3,27E+11	cellular response to oxidative stress	Any process that results in a change in state or activity of a cell (in terms of movement, secretion, enzyme production, gene expression, etc.) as a result of oxidative stress, a state often resulting from exposure to high levels of reactive oxygen species, e.g. superoxide anions, hydrogen peroxide (H2O2), and hydroxyl radicals.
GO:0070124	4,89E-01	1	23	149	BP	3,04E+03	mitochondrial translational initiation	The process preceding formation of the peptide bond between the first two amino acids of a protein in a mitochondrion. This includes the formation of a complex of the ribosome, mRNA, and an initiation complex that contains the first aminoacyl-tRNA.
GO:0032869	3,85E+10	0.999987	23	364	BP	0.00557416	cellular response to insulin stimulus	Any process that results in a change in state or activity of a cell (in terms of movement, secretion, enzyme production, gene expression, etc.) as a result of an insulin stimulus. Insulin is a polypeptide hormone produced by the islets of Langerhans of the pancreas in mammals, and by the homologous organs of other organisms.
GO:0007062	3,69E+12	0.999852	23	372	BP	0.0294438	sister chromatid cohesion	The cell cycle process in which the sister chromatids of a replicated chromosome become tethered to each other.
GO:1900034	1,64E+07	1	22	193	BP	1,36E+11	regulation of cellular response to heat	NA
GO:0009408	1,12E+10	1	22	266	BP	3,68E+11	response to heat	Any process that results in a change in state or activity of a cell or an organism (in terms of movement, secretion, enzyme production, gene expression, etc.) as a result of a heat stimulus, a temperature stimulus above the optimal temperature for that organism.
GO:0007005	1,32E+10	0.999996	22	328	BP	0.00245276	mitochondrion organization	A process that is carried out at the cellular level which results in the assembly, arrangement of constituent parts, or disassembly of a mitochondrion; includes mitochondrial morphogenesis and distribution, and replication of the mitochondrial genome as well as synthesis of new mitochondrial components.
GO:0040007	1,03E+08	1	21	277	BP	5,84E+10	growth	The increase in size or mass of an entire organism, a part of an organism or a cell.
GO:0038095	1,74E+11	0.999995	21	306	BP	0.00300328	Fc-epsilon receptor signaling pathway	A series of molecular signals initiated by the binding of the Fc portion of immunoglobulin E (IgE) to an Fc-epsilon receptor on the surface of a signal-receiving cell, and ending with regulation of a downstream cellular process, e.g. transcription. The Fc portion of an immunoglobulin is its C-terminal constant region.
GO:0019886	7,59E+10	0.999974	21	333	BP	0.00917737	antigen processing and presentation of exogenous peptide antigen via MHC class II	The process in which an antigen-presenting cell expresses a peptide antigen of exogenous origin on its cell surface in association with an MHC class II protein complex. The peptide antigen is typically, but not always, processed from a whole protein.
GO:0090263	9,07E+10	0.999969	21	339	BP	0.0105584	positive regulation of canonical Wnt signaling pathway	Any process that increases the rate, frequency, or extent of the Wnt signaling pathway through beta-catenin, the series of molecular signals initiated by binding of a Wnt protein to a frizzled family receptor on the surface of the target cell, followed by propagation of the signal via beta-catenin, and ending with a change in transcription of target genes.
GO:0050852	2,89E+12	0.999894	20	359	BP	0.0254704	T cell receptor signaling pathway	A series of molecular signals initiated by the cross-linking of an antigen receptor on a T cell.
GO:0031145	5,24E+06	1	19	157	BP	4,66E+09	anaphase-promoting complex-dependent catabolic process	The chemical reactions and pathways resulting in the breakdown of a protein or peptide by hydrolysis of its peptide bonds, initiated by the covalent attachment of ubiquitin, with ubiquitin-protein ligation catalyzed by the anaphase-promoting complex, and mediated by the proteasome.
GO:0016925	1,97E+08	1	19	186	BP	5,71E+11	protein sumoylation	The process in which a SUMO protein (small ubiquitin-related modifier) is conjugated to a target protein via an isopeptide bond between the carboxy-terminus of SUMO with an epsilon-amino group of a lysine residue of the target protein.
GO:0033209	3,28E+10	0.999999	19	240	BP	8,19E+11	tumor necrosis factor-mediated signaling pathway	A series of molecular signals initiated by the binding of a tumor necrosis factor to a receptor on the surface of a cell, and ending with regulation of a downstream cellular process, e.g. transcription.
GO:0032543	1,44E+05	1	18	118	BP	2,57E+07	mitochondrial translation	The chemical reactions and pathways resulting in the formation of a protein in a mitochondrion. This is a ribosome-mediated process in which the information in messenger RNA (mRNA) is used to specify the sequence of amino acids in the protein; the mitochondrion has its own ribosomes and transfer RNAs, and uses a genetic code that differs from the nuclear code.
GO:0006369	1,35E+08	1	18	172	BP	7,29E+09	termination of RNA polymerase II transcription	The process in which the synthesis of an RNA molecule by RNA polymerase II using a DNA template is completed.
GO:0046686	6,28E+08	1	18	208	BP	2,33E+12	response to cadmium ion	Any process that results in a change in state or activity of a cell or an organism (in terms of movement, secretion, enzyme production, gene expression, etc.) as a result of a cadmium (Cd) ion stimulus.
GO:0051028	2,75E+11	0.999992	18	218	BP	0.00428104	mRNA transport	The directed movement of mRNA, messenger ribonucleic acid, into, out of or within a cell, or between cells, by means of some agent such as a transporter or pore.
GO:0060071	4,07E+10	0.999988	18	227	BP	0.00582863	Wnt signaling pathway, planar cell polarity pathway	The series of molecular signals initiated by binding of a Wnt protein to a receptor on the surface of the target cell where activated receptors signal via downstream effectors including C-Jun N-terminal kinase (JNK) to modulate cytoskeletal elements and control cell polarity.
GO:0034976	9,95E+10	0.999969	18	274	BP	0.0112477	response to endoplasmic reticulum stress	Any process that results in a change in state or activity of a cell (in terms of movement, secretion, enzyme production, gene expression, etc.) as a result of a stress acting at the endoplasmic reticulum. ER stress usually results from the accumulation of unfolded or misfolded proteins in the ER lumen.
GO:0006890	1,03E+12	0.999968	18	260	BP	0.0114943	retrograde vesicle-mediated transport, Golgi to endoplasmic reticulum	The directed movement of substances from the Golgi back to the endoplasmic reticulum, mediated by vesicles bearing specific protein coats such as COPI or COG.
GO:0031667	1,46E+12	0.999953	18	279	BP	0.0149185	response to nutrient levels	Any process that results in a change in state or activity of a cell or an organism (in terms of movement, secretion, enzyme production, gene expression, etc.) as a result of a stimulus reflecting the presence, absence, or concentration of nutrients.
GO:0075733	3,73E+07	1	17	150	BP	1,72E+12	intracellular transport of virus	The directed movement of a virus, or part of a virus, within the host cell.
GO:0060964	2,65E+09	0.999999	17	182	BP	7,05E+11	regulation of gene silencing by miRNA	Any process that modulates the rate, frequency, or extent of the downregulation of gene expression through the action of microRNAs (miRNAs), endogenous 21-24 nucleotide small RNAs processed from stem-loop RNA precursors (pre-miRNAs). Once incorporated into a RNA-induced silencing complex (RISC), miRNAs can downregulate gene expression by either of two posttranscriptional mechanisms: RNA (often mR…
GO:0006417	1,93E+10	0.999995	17	215	BP	0.00320735	regulation of translation	Any process that modulates the frequency, rate or extent of the chemical reactions and pathways resulting in the formation of proteins by the translation of mRNA or circRNA.
GO:0009267	3,64E+11	0.99999	17	216	BP	0.00539565	cellular response to starvation	Any process that results in a change in state or activity of a cell (in terms of movement, secretion, enzyme production, gene expression, etc.) as a result of deprivation of nourishment.
GO:0006631	5,94E+11	0.999983	17	226	BP	0.00779665	fatty acid metabolic process	The chemical reactions and pathways involving fatty acids, aliphatic monocarboxylic acids liberated from naturally occurring fats and oils by hydrolysis.
GO:0006110	3,73E+07	1	16	107	BP	2,69E+10	regulation of glycolytic process	Any process that modulates the frequency, rate or extent of glycolysis.
GO:0061418	2,50E+08	1	16	147	BP	1,20E+12	regulation of transcription from RNA polymerase II promoter in response to hypoxia	Any process that modulates the frequency, rate or extent of transcription from an RNA polymerase II promoter as a result of a hypoxia stimulus.
GO:0031124	2,22E+10	1	16	162	BP	6,16E+09	mRNA 3'-end processing	Any process involved in forming the mature 3' end of an mRNA molecule.
GO:0031146	3,39E+09	0.999999	16	182	BP	8,28E+11	SCF-dependent proteasomal ubiquitin-dependent protein catabolic process	The chemical reactions and pathways resulting in the breakdown of a protein or peptide by hydrolysis of its peptide bonds, initiated by the covalent attachment of ubiquitin, with ubiquitin-protein ligation catalyzed by an SCF (Skp1/Cul1/F-box protein) complex, and mediated by the proteasome.
GO:0030433	5,19E+11	0.999986	16	240	BP	0.00714882	ubiquitin-dependent ERAD pathway	The series of steps necessary to target endoplasmic reticulum (ER)-resident proteins for degradation by the cytoplasmic proteasome. Begins with recognition of the ER-resident protein, includes retrotranslocation (dislocation) of the protein from the ER to the cytosol, protein ubiquitination necessary for correct substrate transfer, transport of the protein to the proteasome, and ends with degrada…
GO:0006368	3,15E+12	0.999899	16	236	BP	0.0271099	transcription elongation from RNA polymerase II promoter	The extension of an RNA molecule after transcription initiation and promoter clearance at an RNA polymerase II promoter by the addition of ribonucleotides catalyzed by RNA polymerase II.
GO:0034641	4,86E+03	1	15	63	BP	1,01E+08	cellular nitrogen compound metabolic process	The chemical reactions and pathways involving various organic and inorganic nitrogenous compounds, as carried out by individual cells.
GO:0006096	2,60E+04	1	15	64	BP	4,06E+08	glycolytic process	The chemical reactions and pathways resulting in the breakdown of a carbohydrate into pyruvate, with the concomitant production of a small amount of ATP and the reduction of NAD(P) to NAD(P)H. Glycolysis begins with the metabolism of a carbohydrate to generate products that can enter the pathway and ends with the production of pyruvate. Pyruvate may be converted to acetyl-coenzyme A, ethanol, lac…
GO:0006695	2,93E+07	1	15	84	BP	2,90E+10	cholesterol biosynthetic process	The chemical reactions and pathways resulting in the formation of cholesterol, cholest-5-en-3 beta-ol, the principal sterol of vertebrates and the precursor of many steroids, including bile acids and steroid hormones.
GO:0006094	5,53E+08	1	15	118	BP	3,28E+10	gluconeogenesis	The formation of glucose from noncarbohydrate precursors, such as pyruvate, amino acids and glycerol.
GO:0006839	4,67E+09	1	15	137	BP	1,94E+11	mitochondrial transport	Transport of substances into, out of or within a mitochondrion.
GO:1902036	6,67E+09	0.999999	15	190	BP	0.00139813	regulation of hematopoietic stem cell differentiation	NA
GO:0007077	9,72E+09	0.999998	15	181	BP	0.00189257	mitotic nuclear membrane disassembly	The mitotic cell cycle process in which the controlled partial or complete breakdown of the nuclear membranes during occurs during mitosis.
GO:0033574	4,43E+11	0.999989	15	190	BP	0.00623213	response to testosterone	Any process that results in a change in state or activity of a cell or an organism (in terms of movement, secretion, enzyme production, gene expression, etc.) as a result of a testosterone stimulus.
GO:0006521	3,03E+06	1	14	92	BP	2,90E+10	regulation of cellular amino acid metabolic process	Any process that modulates the frequency, rate or extent of the chemical reactions and pathways involving amino acids.
GO:0006409	6,50E+08	1	14	94	BP	2,33E+12	tRNA export from nucleus	The directed movement of tRNA from the nucleus to the cytoplasm.
GO:0038061	6,54E+06	1	14	122	BP	2,33E+12	NIK/NF-kappaB signaling	The process in which a signal is passed on to downstream components within the cell through the NIK-dependent processing and activation of NF-KappaB. Begins with activation of the NF-KappaB-inducing kinase (NIK), which in turn phosphorylates and activates IkappaB kinase alpha (IKKalpha). IKKalpha phosphorylates the NF-Kappa B2 protein (p100) leading to p100 processing and release of an active NF-…
GO:0061077	1,17E+10	1	14	125	BP	3,74E+12	chaperone-mediated protein folding	The process of inhibiting aggregation and assisting in the covalent and noncovalent assembly of single chain polypeptides or multisubunit complexes into the correct tertiary structure that is dependent on interaction with a chaperone.
GO:0010972	1,90E+10	1	14	130	BP	5,63E+11	negative regulation of G2/M transition of mitotic cell cycle	Any signalling pathway that decreases or inhibits the activity of a cell cycle cyclin-dependent protein kinase to modulate the switch from G2 phase to M phase of the mitotic cell cycle.
GO:0016310	1,66E+10	0.999996	14	135	BP	0.00290513	phosphorylation	The process of introducing a phosphate group into a molecule, usually with the formation of a phosphoric ester, a phosphoric anhydride or a phosphoric amide.
GO:0002479	1,82E+10	0.999996	14	169	BP	0.00305648	antigen processing and presentation of exogenous peptide antigen via MHC class I, TAP-dependent	The process in which an antigen-presenting cell expresses a peptide antigen of exogenous origin on its cell surface in association with an MHC class I protein complex following intracellular transport via a TAP (transporter associated with antigen processing) pathway. The peptide is typically a fragment of a larger exogenous protein which has been degraded within the cell and is dependent on TAP …
GO:0006606	1,10E+12	0.999971	14	156	BP	0.0119251	protein import into nucleus	The directed movement of a protein from the cytoplasm to the nucleus.
GO:0045540	1,01E+10	1	13	97	BP	3,40E+12	regulation of cholesterol biosynthetic process	Any process that modulates the frequency, rate or extent of the chemical reactions and pathways resulting in the formation of cholesterol.
GO:0006487	5,61E+09	0.999999	13	136	BP	0.00122608	protein N-linked glycosylation	A protein glycosylation process in which a carbohydrate or carbohydrate derivative unit is added to a protein via the N4 atom of peptidyl-asparagine, the omega-N of arginine, or the N1' atom peptidyl-tryptophan.
GO:0048208	3,79E+11	0.999894	13	186	BP	0.0300897	COPII vesicle coating	The addition of COPII proteins and adaptor proteins to ER membranes during the formation of transport vesicles, forming a vesicle coat.
GO:0006099	3,89E+08	1	12	67	BP	2,69E+10	tricarboxylic acid cycle	A nearly universal metabolic pathway in which the acetyl group of acetyl coenzyme A is effectively oxidized to two CO2 and four pairs of electrons are transferred to coenzymes. The acetyl group combines with oxaloacetate to form citrate, which undergoes successive transformations to isocitrate, 2-oxoglutarate, succinyl-CoA, succinate, fumarate, malate, and oxaloacetate again, thus completing the …
GO:0006633	5,22E+10	0.999989	12	131	BP	0.00714882	fatty acid biosynthetic process	The chemical reactions and pathways resulting in the formation of a fatty acid, any of the aliphatic monocarboxylic acids that can be liberated by hydrolysis from naturally occurring fats and oils. Fatty acids are predominantly straight-chain acids of 4 to 24 carbon atoms, which may be saturated or unsaturated; branched fatty acids and hydroxy fatty acids also occur, and very long chain acids of …
GO:0009651	5,84E+10	0.999988	12	112	BP	0.00774612	response to salt stress	Any process that results in a change in state or activity of a cell or an organism (in terms of movement, secretion, enzyme production, gene expression, etc.) as a result of a stimulus indicating an increase or decrease in the concentration of salt (particularly but not exclusively sodium and chloride ions) in the environment.
GO:0045454	1,30E+11	0.99997	12	140	BP	0.0136527	cell redox homeostasis	Any process that maintains the redox environment of a cell or compartment within a cell.
GO:0006446	3,21E+09	1	11	75	BP	8,15E+11	regulation of translational initiation	Any process that modulates the frequency, rate or extent of translational initiation.
GO:0019915	5,28E+09	0.999999	11	77	BP	0.00117517	lipid storage	The accumulation and maintenance in cells or tissues of lipids, compounds soluble in organic solvents but insoluble or sparingly soluble in aqueous solvents. Lipid reserves can be accumulated during early developmental stages for mobilization and utilization at later stages of development.
GO:0006378	8,04E+09	0.999999	11	68	BP	0.00160469	mRNA polyadenylation	The enzymatic addition of a sequence of 40-200 adenylyl residues at the 3' end of a eukaryotic mRNA primary transcript.
GO:0006270	5,17E+11	0.99987	11	151	BP	0.0381013	DNA replication initiation	The process in which DNA-dependent DNA replication is started; this begins with the ATP dependent loading of an initiator complex onto the DNA, this is followed by DNA melting and helicase activity. In bacteria, the gene products that enable the helicase activity are loaded after the initial melting and in archaea and eukaryotes, the gene products that enable the helicase activity are inactive wh…
GO:0006626	4,65E+09	1	10	60	BP	1,94E+11	protein targeting to mitochondrion	The process of directing proteins towards and into the mitochondrion, usually mediated by mitochondrial proteins that recognize signals contained within the imported protein.
GO:0006103	5,35E+08	1	10	49	BP	2,08E+12	2-oxoglutarate metabolic process	The chemical reactions and pathways involving oxoglutarate, the dianion of 2-oxoglutaric acid. It is a key constituent of the TCA cycle and a key intermediate in amino-acid metabolism.
GO:0034383	2,85E+09	1	10	63	BP	7,41E+10	low-density lipoprotein particle clearance	The process in which a low-density lipoprotein particle is removed from the blood via receptor-mediated endocytosis and its constituent parts degraded.
GO:0018279	9,96E+10	0.999981	10	126	BP	0.0112477	protein N-linked glycosylation via asparagine	The glycosylation of protein via the N4 atom of peptidyl-asparagine forming N4-glycosyl-L-asparagine; the most common form is N-acetylglucosaminyl asparagine; N-acetylgalactosaminyl asparagine and N4 glucosyl asparagine also occur. This modification typically occurs in extracellular peptides with an N-X-(ST) motif. Partial modification has been observed to occur with cysteine, rather than serine …
GO:0016070	2,75E+11	0.999942	10	105	BP	0.0248709	RNA metabolic process	The cellular chemical reactions and pathways involving RNA, ribonucleic acid, one of the two main type of nucleic acid, consisting of a long, unbranched macromolecule formed from ribonucleotides joined in 3',5'-phosphodiester linkage.
GO:0010288	3,13E+12	0.999933	10	95	BP	0.0271099	response to lead ion	Any process that results in a change in state or activity of a cell or an organism (in terms of movement, secretion, enzyme production, gene expression, etc.) as a result of a lead ion stimulus.
GO:0006261	5,20E+11	0.99988	10	125	BP	0.0381354	DNA-dependent DNA replication	A DNA replication process that uses parental DNA as a template for the DNA-dependent DNA polymerases that synthesize the new strands.
GO:0036120	5,38E+11	0.999876	10	100	BP	0.0389394	cellular response to platelet-derived growth factor stimulus	Any process that results in a change in state or activity of a cell (in terms of movement, secretion, enzyme production, gene expression, etc.) as a result of a platelet-derived growth factor stimulus.
GO:0010507	6,62E+10	0.999843	10	99	BP	0.043877	negative regulation of autophagy	Any process that stops, prevents, or reduces the frequency, rate or extent of autophagy. Autophagy is the process in which cells digest parts of their own cytoplasm.
GO:0006098	2,33E+09	1	9	34	BP	1,16E+12	pentose-phosphate shunt	The metabolic process in which glucose-6-phosphate is oxidized to form carbon dioxide (CO2) and ribulose 5-phosphate, coupled to reduction of NADP+ to NADPH; ribulose 5-P then enters a series of reactions that can yield biosynthetic precursors (ribose-5-phosphate and erythrose-4-phosphate) and glycolytic intermediates (fructose-6-phosphate and glyceraldehyde-3-phosphate).
GO:0016126	2,66E+09	1	9	58	BP	7,05E+11	sterol biosynthetic process	The chemical reactions and pathways resulting in the formation of sterols, steroids with one or more hydroxyl groups and a hydrocarbon side-chain in the molecule.
GO:0034389	4,08E+09	1	9	47	BP	9,24E+11	lipid droplet organization	A process that is carried out at the cellular level which results in the assembly, arrangement of constituent parts, or disassembly of a lipid particle.
GO:0006090	6,62E+09	0.999999	9	67	BP	0.00139813	pyruvate metabolic process	The chemical reactions and pathways involving pyruvate, 2-oxopropanoate.
GO:0030261	1,22E+11	0.999999	9	54	BP	0.00230356	chromosome condensation	The progressive compaction of dispersed interphase chromatin into threadlike chromosomes prior to mitotic or meiotic nuclear division, or during apoptosis, in eukaryotic cells.
GO:0009058	2,13E+11	0.999997	9	56	BP	0.00345811	biosynthetic process	The chemical reactions and pathways resulting in the formation of substances; typically the energy-requiring part of metabolism in which simpler substances are transformed into more complex ones.
GO:0008033	6,36E+10	0.99999	9	77	BP	0.00817273	tRNA processing	The process in which a pre-tRNA molecule is converted to a mature tRNA, ready for addition of an aminoacyl group.
GO:0042769	2,85E+11	0.999946	9	83	BP	0.0253319	DNA damage response, detection of DNA damage	The series of events required to receive a stimulus indicating DNA damage has occurred and convert it to a molecular signal.
GO:0006091	6,81E+11	0.999853	9	102	BP	0.0448829	generation of precursor metabolites and energy	The chemical reactions and pathways resulting in the formation of precursor metabolites, substances from which energy is derived, and any process involved in the liberation of energy from these substances.
GO:0009060	9,35E+08	1	8	46	BP	3,24E+11	aerobic respiration	The enzymatic release of energy from inorganic and organic compounds (especially carbohydrates and fats) which requires oxygen as the terminal electron acceptor.
GO:0009168	1,59E+10	1	8	30	BP	4,92E+11	purine ribonucleoside monophosphate biosynthetic process	The chemical reactions and pathways resulting in the formation of purine ribonucleoside monophosphate, a compound consisting of a purine base linked to a ribose sugar esterified with phosphate on the sugar.
GO:0006541	3,45E+09	1	8	38	BP	8,28E+11	glutamine metabolic process	The chemical reactions and pathways involving glutamine, 2-amino-4-carbamoylbutanoic acid.
GO:0061621	7,28E+09	0.999999	8	39	BP	0.00148624	canonical glycolysis	The glycolytic process that begins with the conversion of glucose to glucose-6-phosphate by glucokinase activity. Glycolytic processes are the chemical reactions and pathways resulting in the breakdown of a carbohydrate into pyruvate, with the concomitant production of a small amount of ATP.
GO:0019432	1,45E+11	0.999999	8	43	BP	0.00265611	triglyceride biosynthetic process	The chemical reactions and pathways resulting in the formation of a triglyceride, any triester of glycerol.
GO:0000387	6,36E+10	0.999992	8	56	BP	0.00817273	spliceosomal snRNP assembly	The aggregation, arrangement and bonding together of one or more snRNA and multiple protein components to form a ribonucleoprotein complex that is involved in formation of the spliceosome.
GO:0006271	8,34E+09	0.999989	8	48	BP	0.0099865	DNA strand elongation involved in DNA replication	The process in which an existing DNA strand is extended by activities including the addition of nucleotides to the 3' end of the strand, complementary to an existing template, as part of DNA replication.
GO:0008610	2,50E+12	0.999959	8	71	BP	0.0227095	lipid biosynthetic process	The chemical reactions and pathways resulting in the formation of lipids, compounds soluble in an organic solvent but not, or sparingly, in an aqueous solvent.
GO:0031529	2,78E+11	0.999954	8	63	BP	0.0249529	ruffle organization	A process that is carried out at the cellular level which results in the assembly, arrangement of constituent parts, or disassembly of a ruffle, a projection at the leading edge of a crawling cell.
GO:0032201	6,48E+11	0.999876	8	88	BP	0.0434148	telomere maintenance via semi-conservative replication	The process in which telomeric DNA is synthesized semi-conservatively by the conventional replication machinery and telomeric accessory factors as part of cell cycle DNA replication.
GO:0009793	7,08E+11	0.999865	8	69	BP	0.0461682	embryo development ending in seed dormancy	The process whose specific outcome is the progression of the embryo over time, from zygote formation to the end of seed dormancy. An example of this process is found in Arabidopsis thaliana.
GO:0033314	7,32E+11	0.999858	8	86	BP	0.0474835	mitotic DNA replication checkpoint signaling	A signal transduction process that contributes to a mitotic DNA replication checkpoint.
GO:0008299	4,54E+09	1	7	23	BP	1,94E+11	isoprenoid biosynthetic process	The chemical reactions and pathways resulting in the formation of an isoprenoid compound, isoprene (2-methylbuta-1,3-diene) or compounds containing or derived from linked isoprene (3-methyl-2-butenylene) residues.
GO:0006744	5,33E+08	1	7	27	BP	2,08E+12	ubiquinone biosynthetic process	The chemical reactions and pathways resulting in the formation of ubiquinone, a lipid-soluble electron-transporting coenzyme.
GO:0090110	2,25E+11	0.999998	7	31	BP	0.00359649	COPII-coated vesicle cargo loading	The formation of a macromolecular complex between the COPII coat proteins and proteins and/or lipoproteins that are going to be transported by the COPII vesicle to the Golgi.
GO:0032981	3,70E+10	0.999996	7	35	BP	0.0054222	mitochondrial respiratory chain complex I assembly	The aggregation, arrangement and bonding together of a set of components to form mitochondrial respiratory chain complex I.
GO:0060252	3,84E+12	0.999944	7	44	BP	0.0303151	positive regulation of glial cell proliferation	Any process that activates or increases the rate or extent of glial cell proliferation.
GO:0051764	5,06E+11	0.999922	7	55	BP	0.0375233	actin crosslink formation	The process in which two or more actin filaments are connected together by proteins that act as crosslinks between the filaments. The crosslinked filaments may be on the same or differing axes.
GO:0006749	6,45E+11	0.999894	7	79	BP	0.0434148	glutathione metabolic process	The chemical reactions and pathways involving glutathione, the tripeptide glutamylcysteinylglycine, which acts as a coenzyme for some enzymes and as an antioxidant in the protection of sulfhydryl groups in enzymes and other proteins; it has a specific role in the reduction of hydrogen peroxide (H2O2) and oxidized ascorbate, and it participates in the gamma-glutamyl cycle.
GO:0061732	1,56E+09	1	6	14	BP	8,08E+10	mitochondrial acetyl-CoA biosynthetic process from pyruvate	The chemical reactions and pathways resulting in the formation of acetyl-CoA from pyruvate in the mitochondrion. The process begins with the transport of pyruvate from the cytosol to the mitochondrion where it is subsequently decarboxylated to form acetyl-CoA.
GO:0098789	1,62E+10	1	6	14	BP	4,92E+11	pre-mRNA cleavage required for polyadenylation	The targeted, endonucleolytic cleavage of a pre-mRNA, required for polyadenylation of the 3' end. This cleavage is directed by binding sites near the 3' end of the mRNA and leaves a 3' hydoxyl end which then becomes a target for adenylation.
GO:0010510	2,14E+10	1	6	17	BP	6,06E+11	regulation of acetyl-CoA biosynthetic process from pyruvate	Any process that modulates the frequency, rate or extent of the chemical reactions and pathways resulting in the formation of acetyl-CoA from pyruvate.
GO:0006418	1,62E+11	0.999999	6	29	BP	0.00290513	tRNA aminoacylation for protein translation	The synthesis of aminoacyl tRNA by the formation of an ester bond between the 3'-hydroxyl group of the most 3' adenosine of the tRNA and the alpha carboxylic acid group of an amino acid, to be used in ribosome-mediated polypeptide synthesis.
GO:0009113	2,14E+11	0.999999	6	26	BP	0.00345811	purine nucleobase biosynthetic process	The chemical reactions and pathways resulting in the formation of purine nucleobases, one of the two classes of nitrogen-containing ring compounds found in DNA and RNA, which include adenine and guanine.
GO:0006554	6,71E+10	0.999994	6	32	BP	0.00853024	lysine catabolic process	The chemical reactions and pathways resulting in the breakdown of lysine, 2,6-diaminohexanoic acid.
GO:0043248	1,28E+12	0.999988	6	32	BP	0.0135558	proteasome assembly	The aggregation, arrangement and bonding together of a mature, active proteasome complex.
GO:0006696	1,43E+11	0.999986	6	36	BP	0.0147984	ergosterol biosynthetic process	The chemical reactions and pathways resulting in the formation of ergosterol, (22E)-ergosta-5,7,22-trien-3-beta-ol, a sterol found in ergot, yeast and moulds.
GO:0000050	2,05E+12	0.999979	6	32	BP	0.0190592	urea cycle	The sequence of reactions by which arginine is synthesized from ornithine, then cleaved to yield urea and regenerate ornithine. The overall reaction equation is NH3 + CO2 + aspartate + 3 ATP + 2 H2O = urea + fumarate + 2 ADP + 2 phosphate + AMP + diphosphate.
GO:0009083	3,35E+12	0.999961	6	42	BP	0.0285255	branched-chain amino acid catabolic process	The chemical reactions and pathways resulting in the breakdown of amino acids containing a branched carbon skeleton, comprising isoleucine, leucine and valine.
GO:0046949	3,61E+11	0.999958	6	36	BP	0.0294438	fatty-acyl-CoA biosynthetic process	The chemical reactions and pathways resulting in the formation of a fatty-acyl-CoA, any derivative of coenzyme A in which the sulfhydryl group is in thiolester linkage with a fatty-acyl group.
GO:0006734	3,62E+12	0.999958	6	42	BP	0.0294438	NADH metabolic process	The chemical reactions and pathways involving reduced nicotinamide adenine dinucleotide (NADH), a coenzyme present in most living cells and derived from the B vitamin nicotinic acid.
GO:0055089	4,28E+11	0.99995	6	33	BP	0.033293	fatty acid homeostasis	Any process involved in the maintenance of an internal steady state of fatty acid within an organism or cell.
GO:0006267	4,43E+11	0.999948	6	31	BP	0.0340763	pre-replicative complex assembly involved in nuclear cell cycle DNA replication	The aggregation, arrangement and bonding together of a set of components to form the nuclear pre-replicative complex, a protein-DNA complex that forms at the eukaryotic DNA replication origin and is required for replication initiation.
GO:0045292	4,90E+11	0.999939	6	44	BP	0.0367498	mRNA cis splicing, via spliceosome	The joining together, after removal of an intervening sequence composed of one or more introns, of two segments of the same RNA molecule via spliceosomal catalysis to produce an mRNA composed only of exon sequences that all came from the same primary transcript.
GO:0000003	4,98E+11	0.999938	6	41	BP	0.0371924	reproduction	The production of new individuals that contain some portion of genetic material inherited from one or more parent organisms.
GO:0046689	6,01E+11	0.99992	6	67	BP	0.0412395	response to mercury ion	Any process that results in a change in state or activity of a cell or an organism (in terms of movement, secretion, enzyme production, gene expression, etc.) as a result of a mercury ion stimulus.
GO:0006119	1,08E+10	1	5	19	BP	0.00207628	oxidative phosphorylation	The phosphorylation of ADP to ATP that accompanies the oxidation of a metabolite through the operation of the respiratory chain. Oxidation of compounds establishes a proton gradient across the membrane, providing the energy for ATP synthesis.
GO:0006189	4,45E+10	0.999998	5	12	BP	0.00623213	'de novo' IMP biosynthetic process	The chemical reactions and pathways resulting in the formation of IMP, inosine monophosphate, by the stepwise assembly of a purine ring on ribose 5-phosphate.
GO:0006390	7,11E+09	0.999996	5	18	BP	0.00895082	mitochondrial transcription	The synthesis of RNA from a mitochondrial DNA template, usually by a specific mitochondrial RNA polymerase.
GO:0051156	8,89E+09	0.999995	5	19	BP	0.0104527	glucose 6-phosphate metabolic process	The chemical reactions and pathways involving glucose 6-phosphate, a monophosphorylated derivative of glucose with the phosphate group attached to C-6.
GO:0006207	9,76E+10	0.999994	5	20	BP	0.0112477	'de novo' pyrimidine nucleobase biosynthetic process	The chemical reactions and pathways resulting in the formation of pyrimidine nucleobases, 1,3-diazine, organic nitrogenous bases, beginning with the synthesis of a pyrimidine ring from simpler precursors.
GO:0006526	1,45E+11	0.99999	5	21	BP	0.0148954	arginine biosynthetic process	The chemical reactions and pathways resulting in the formation of arginine, 2-amino-5-(carbamimidamido)pentanoic acid.
GO:0000054	1,60E+11	0.999989	5	19	BP	0.016018	ribosomal subunit export from nucleus	The directed movement of a ribosomal subunit from the nucleus into the cytoplasm.
GO:0032434	1,80E+12	0.999987	5	22	BP	0.0176642	regulation of proteasomal ubiquitin-dependent protein catabolic process	Any process that modulates the frequency, rate or extent of the breakdown of a protein or peptide by hydrolysis of its peptide bonds, initiated by the covalent attachment of ubiquitin, and mediated by the proteasome.
GO:1900264	1,94E+11	0.999985	5	34	BP	0.0185963	positive regulation of DNA-directed DNA polymerase activity	NA
GO:0007444	3,14E+11	0.999975	5	22	BP	0.0271099	imaginal disc development	The process whose specific outcome is the progression of the imaginal disc over time, from its formation to the metamorphosis to form adult structures. Imaginal discs are epithelial infoldings in the larvae of holometabolous insects that develop into adult structures (legs, antennae, wings, etc.).
GO:1904874	3,43E+11	0.999971	5	27	BP	0.028861	positive regulation of telomerase RNA localization to Cajal body	NA
GO:0046500	4,63E+12	0.999957	5	32	BP	0.0354247	S-adenosylmethionine metabolic process	The chemical reactions and pathways involving S-adenosylmethionine, S-(5'-adenosyl)-L-methionine, an important intermediate in one-carbon metabolism.
GO:1990592	2,34E+11	1	4	8	BP	0.00369071	protein K69-linked ufmylation	NA
GO:0006086	3,55E+10	0.999999	4	11	BP	0.00533653	acetyl-CoA biosynthetic process from pyruvate	The chemical reactions and pathways resulting in the formation of acetyl-CoA from pyruvate.
GO:0034969	1,22E+12	0.999996	4	9	BP	0.0130445	histone arginine methylation	The modification of a histone by addition of a methyl group to an arginine residue.
GO:0018216	1,98E+11	0.999992	4	11	BP	0.018865	peptidyl-arginine methylation	The addition of a methyl group to an arginine residue in a protein.
GO:0006616	2,90E+11	0.999985	4	18	BP	0.0254704	SRP-dependent cotranslational protein targeting to membrane, translocation	The process during cotranslational membrane targeting wherein proteins move across a membrane. SRP and its receptor initiate the transfer of the nascent chain across the endoplasmic reticulum (ER) membrane; they then dissociate from the chain, which is transferred to a set of transmembrane proteins, collectively called the translocon. Once the nascent chain translocon complex is assembled, the el…
GO:1901799	3,67E+10	0.99998	4	17	BP	0.0294438	negative regulation of proteasomal protein catabolic process	NA
GO:0090309	5,33E+11	0.999971	4	11	BP	0.0388469	positive regulation of DNA methylation-dependent heterochromatin assembly	Any process that increases the rate, frequency, or extent of the repression of transcription by methylation of DNA, leading to the formation of heterochromatin.
GO:0006120	5,42E+11	0.999966	4	19	BP	0.0389776	mitochondrial electron transport, NADH to ubiquinone	The transfer of electrons from NADH to ubiquinone that occurs during oxidative phosphorylation.
GO:0045047	5,45E+11	0.999965	4	23	BP	0.0389776	protein targeting to ER	The process of directing proteins towards the endoplasmic reticulum (ER) using signals contained within the protein. One common mechanism uses a 16- to 30-residue signal sequence, typically located at the N-terminus of the protein and containing positively charged amino acids followed by a continuous stretch of hydrophobic residues, which directs the ribosome to the ER membrane and initiates tran…
GO:0051026	5,57E+11	0.999965	4	18	BP	0.0394514	chiasma assembly	The cell cycle process in which a connection between chromatids assembles, indicating where an exchange of homologous segments has taken place by the crossing-over of non-sister chromatids.
GO:0032780	5,62E+11	0.999964	4	21	BP	0.0395822	negative regulation of ATPase activity	Any process that stops or reduces the rate of ATP hydrolysis by an ATPase.
GO:0006525	5,72E+11	0.999965	4	16	BP	0.0398373	arginine metabolic process	The chemical reactions and pathways involving arginine, 2-amino-5-(carbamimidamido)pentanoic acid.
GO:0071284	5,76E+11	0.999964	4	18	BP	0.039875	cellular response to lead ion	Any process that results in a change in state or activity of a cell (in terms of movement, secretion, enzyme production, gene expression, etc.) as a result of a lead ion stimulus.
GO:0042167	6,33E+11	0.999958	4	22	BP	0.0428713	heme catabolic process	The chemical reactions and pathways resulting in the breakdown of heme, any compound of iron complexed in a porphyrin (tetrapyrrole) ring.
GO:0019538	6,53E+11	0.999959	4	15	BP	0.0434777	protein metabolic process	The chemical reactions and pathways involving a protein. Includes protein modification.
GO:0019856	6,86E+11	0.999956	4	16	BP	0.0450054	pyrimidine nucleobase biosynthetic process	The chemical reactions and pathways resulting in the formation of pyrimidine nucleobases, 1,3-diazine, organic nitrogenous bases.
GO:1904211	6,73E+09	1	3	5	BP	0.00139813	membrane protein proteolysis involved in retrograde protein transport, ER to cytosol	NA
GO:0009386	5,41E+10	1	3	4	BP	0.00732794	translational attenuation	Translational attenuation is a regulatory mechanism analogous to ribosome-mediated transcriptional attenuation. The system requires the presence of a short ORF, called a leader peptide, encoded in the mRNA upstream of the ribosome-binding site and start codon of the gene whose translation is to be regulated. Certain conditions, such as presence of the antibiotic tetracycline in bacteria or amino …
GO:0019242	7,39E+10	0.999999	3	4	BP	0.00908414	methylglyoxal biosynthetic process	The chemical reactions and pathways resulting in the formation of methylglyoxal, CH3-CO-CHO, the aldehyde of pyruvic acid.
GO:0061620	7,39E+10	0.999999	3	4	BP	0.00908414	glycolytic process through glucose-6-phosphate	The chemical reactions and pathways resulting in the breakdown of a carbohydrate into pyruvate, occurring through a glucose-6-phosphate intermediate, with the concomitant production of a small amount of ATP.
GO:0010069	1,06E+12	0.999999	3	4	BP	0.0115316	zygote asymmetric cytokinesis in embryo sac	The division of the zygote in a plane perpendicular to the long axis of the embryo sac to produce a larger basal cell near the micropyle and a small terminal cell close to what was the central cell and is now the developing endosperm. An example of this process is found in Arabidopsis thaliana.
GO:0044026	1,06E+12	0.999999	3	4	BP	0.0115316	DNA hypermethylation	An increase in the epigenetic methylation of cytosine and adenosine residues in DNA.
GO:0043456	1,16E+12	0.999998	3	6	BP	0.0125019	regulation of pentose-phosphate shunt	Any process that modulates the frequency, rate or extent of the pentose-phosphate shunt, the process in which glucose is oxidized, coupled to NADPH synthesis.
GO:0042450	1,59E+12	0.999999	3	4	BP	0.016018	arginine biosynthetic process via ornithine	The chemical reactions and pathways resulting in the formation of arginine (2-amino-5-guanidinopentanoic acid) via the intermediate compound ornithine.
GO:0042941	1,61E+12	0.999997	3	8	BP	0.016018	D-alanine transport	The directed movement of D-alanine, the D-enantiomer of 2-aminopropanoic acid, into, out of or within a cell, or between cells, by means of some agent such as a transporter or pore.
GO:0018885	1,63E+12	0.999997	3	7	BP	0.0160729	carbon tetrachloride metabolic process	The chemical reactions and pathways involving carbon tetrachloride, a toxic, carcinogenic compound which is used as a general solvent in industrial degreasing operations. It is also used as grain fumigant and a chemical intermediate in the production of refrigerants.
GO:0006051	1,82E+12	0.999997	3	7	BP	0.017732	N-acetylmannosamine metabolic process	The chemical reactions and pathways involving N-acetylmannosamine, the acetylated derivative of mannosamine, 2-amino-2-deoxymannose.
GO:0006662	2,04E+12	0.999997	3	6	BP	0.0190592	glycerol ether metabolic process	The chemical reactions and pathways involving glycerol ethers, any anhydride formed between two organic hydroxy compounds, one of which is glycerol.
GO:0035246	2,15E+09	0.999997	3	5	BP	0.0198832	peptidyl-arginine N-methylation	The addition of a methyl group onto a nitrogen atom of an arginine residue in a protein.
GO:0009910	3,37E+12	0.999993	3	7	BP	0.0285255	negative regulation of flower development	Any process that stops, prevents, or reduces the frequency, rate or extent of flower development.
GO:0019918	3,68E+12	0.999994	3	5	BP	0.0294438	peptidyl-arginine methylation, to symmetrical-dimethyl arginine	The process of methylation of peptidyl-arginine to form peptidyl-N(omega),N'(omega)-dimethyl-L-arginine.
GO:0008535	3,90E+11	0.999991	3	7	BP	0.0305271	respiratory chain complex IV assembly	The aggregation, arrangement and bonding together of a set of components to form respiratory chain complex IV (also known as cytochrome c oxidase), the terminal member of the respiratory chain of the mitochondrion and some aerobic bacteria. Cytochrome c oxidases are multi-subunit enzymes containing from 13 subunits in the mammalian mitochondrial form to 3-4 subunits in the bacterial forms.
GO:0015825	4,39E+12	0.999988	3	10	BP	0.0339697	L-serine transport	The directed movement of L-serine, the L-enantiomer of 2-amino-3-hydroxypropanoic acid, into, out of or within a cell, or between cells, by means of some agent such as a transporter or pore.
GO:0019262	0.00047873	0.999987	3	9	BP	0.0363718	N-acetylneuraminate catabolic process	The chemical reactions and pathways resulting in the breakdown of N-acetylneuraminate, the anion of 5-(acetylamino)-3,5-dideoxy-D-glycero-D-galacto-non-3-ulosonic acid.
GO:0016561	4,83E+12	0.999989	3	6	BP	0.0364658	protein import into peroxisome matrix, translocation	The process in which proteins are moved across the peroxisomal membrane into the matrix. It is likely that the peroxisome targeting sequence receptor remains associated with cargo proteins during translocation.
GO:0010424	5,47E+11	0.999987	3	6	BP	0.0389776	DNA methylation on cytosine within a CG sequence	The covalent transfer of a methyl group to C-5 or N-4 of a cytosine located within a CG sequence in a DNA molecule.
GO:0042942	5,65E+11	0.999983	3	10	BP	0.0395822	D-serine transport	The directed movement of D-serine, the D-enantiomer of 2-amino-3-hydroxypropanoic acid, into, out of or within a cell, or between cells, by means of some agent such as a transporter or pore.
GO:0050746	6,06E+11	0.999982	3	9	BP	0.0412792	regulation of lipoprotein metabolic process	Any process that modulates the frequency, rate or extent of the chemical reactions and pathways involving lipoproteins, any conjugated, water-soluble protein in which the nonprotein group consists of a lipid or lipids.
GO:0033512	7,54E+11	0.999978	3	7	BP	0.0482093	L-lysine catabolic process to acetyl-CoA via saccharopine	The chemical reactions and pathways resulting in the breakdown of L-lysine into other compounds, including acetyl-CoA, via the intermediate saccharopine.
GO:1905143	1,86E+12	1	2	3	BP	0.0179236	eukaryotic translation initiation factor 2 complex assembly	NA
GO:0001174	3,67E+11	0.999999	2	3	BP	0.0294438	transcriptional start site selection at RNA polymerase II promoter	Any process involved in the selection of the specific location within the template strand of an RNA polymerase II promoter for hybridization of the cognate ribonucleotides and formation of first phosphodiester bond within the nascent transcript.
GO:0009302	3,67E+11	0.999999	2	3	BP	0.0294438	sno(s)RNA transcription	The synthesis of snoRNA class RNA (also referred to as sRNA in Archaea) from a DNA template.
GO:1905213	3,67E+11	0.999999	2	3	BP	0.0294438	negative regulation of mitotic chromosome condensation	NA
GO:0035350	6,02E+11	1	2	2	BP	0.0412395	FAD transmembrane transport	The process in which flavin-adenine dinucleotide (FAD) is transported across a membrane. FAD forms the coenzyme of the prosthetic group of various flavoprotein oxidoreductase enzymes, in which it functions as an electron acceptor by being reversibly converted to its reduced form.
GO:0046709	7,41E+11	0.999996	2	3	BP	0.0475664	IDP catabolic process	The chemical reactions and pathways resulting in the breakdown of IDP, inosine 5'-diphosphate.

## Sheet: Enrichment MBD-RNAseq REF
Additional file 4: Supplementary Table 3D. List of enriched GO-BP obtained from selected genes after integrating data from PLS-DA (p < 0.05 and VIP ≥ 1) using RNAseq and MBDseq data in REF animals.
Category	Over-represented p-value	Under-represented p-value	numDEInCat	numInCat	ontology	Over-represented p-adjusted value	Term	Definition
GO:0007165	6,66E+10	0.999957	116	3851	BP	0.0259187	signal transduction	The cellular process in which a signal is conveyed to trigger a change in the activity or state of a cell. Signal transduction begins with reception of a signal (e.g. a ligand binding to a receptor or receptor activation by a stimulus such as light), or for signal transduction in the absence of ligand, signal-withdrawal or the activity of a constitutively active receptor. Signal transduction ends…
GO:0043312	9,67E+04	1	63	1241	BP	1,21E+10	neutrophil degranulation	The regulated exocytosis of secretory granules containing preformed mediators such as proteases, lipases, and inflammatory mediators by a neutrophil.
GO:0044267	3,59E+10	0.999986	29	602	BP	0.0165728	cellular protein metabolic process	The chemical reactions and pathways involving a specific protein, rather than of proteins in general, occurring at the level of an individual cell. Includes cellular protein modification.
GO:0006888	4,35E+10	0.999983	27	549	BP	0.0193558	endoplasmic reticulum to Golgi vesicle-mediated transport	The directed movement of substances from the endoplasmic reticulum (ER) to the Golgi, mediated by COP II vesicles. Small COP II coated vesicles form from the ER and then fuse directly with the cis-Golgi. Larger structures are transported along microtubules to the cis-Golgi.
GO:0030574	4,51E+08	1	25	359	BP	0.00158348	collagen catabolic process	The proteolytic chemical reactions and pathways resulting in the breakdown of collagen in the extracellular matrix, usually carried out by proteases secreted by nearby cells.
GO:0071456	7,69E+10	0.999972	23	424	BP	0.0278404	cellular response to hypoxia	Any process that results in a change in state or activity of a cell (in terms of movement, secretion, enzyme production, gene expression, etc.) as a result of a stimulus indicating lowered oxygen tension. Hypoxia, defined as a decline in O2 levels below normoxic levels of 20.8 - 20.95%, results in metabolic adaptation at both the cellular and organismal level.
GO:0009749	2,83E+11	0.999992	18	308	BP	0.0155466	response to glucose	Any process that results in a change in state or activity of a cell or an organism (in terms of movement, secretion, enzyme production, gene expression, etc.) as a result of a glucose stimulus.
GO:0051384	1,02E+11	0.999997	17	255	BP	0.00856458	response to glucocorticoid	Any process that results in a change in state or activity of a cell or an organism (in terms of movement, secretion, enzyme production, gene expression, etc.) as a result of a glucocorticoid stimulus. Glucocorticoids are hormonal C21 corticosteroids synthesized from cholesterol with the ability to bind with the cortisol receptor and trigger similar effects. Glucocorticoids act primarily on carboh…
GO:0034097	3,18E+11	0.999991	17	288	BP	0.0155466	response to cytokine	Any process that results in a change in state or activity of a cell or an organism (in terms of movement, secretion, enzyme production, gene expression, etc.) as a result of a cytokine stimulus.
GO:0034976	5,85E+11	0.999983	17	274	BP	0.0242998	response to endoplasmic reticulum stress	Any process that results in a change in state or activity of a cell (in terms of movement, secretion, enzyme production, gene expression, etc.) as a result of a stress acting at the endoplasmic reticulum. ER stress usually results from the accumulation of unfolded or misfolded proteins in the ER lumen.
GO:0031623	2,35E+10	1	14	143	BP	0.00365894	receptor internalization	A receptor-mediated endocytosis process that results in the movement of receptors from the plasma membrane to the inside of the cell. The process begins when cell surface receptors are monoubiquitinated following ligand-induced activation. Receptors are subsequently taken up into endocytic vesicles from where they are either targeted to the lysosome or vacuole for degradation or recycled back to …
GO:0008203	1,03E+12	0.999973	14	184	BP	0.0325234	cholesterol metabolic process	The chemical reactions and pathways involving cholesterol, cholest-5-en-3 beta-ol, the principal sterol of vertebrates and the precursor of many steroids, including bile acids and steroid hormones. It is a component of the plasma membrane lipid bilayer and of plasma lipoproteins and can be found in all animal tissues.
GO:0030968	5,08E+09	0.999999	13	125	BP	0.00527373	endoplasmic reticulum unfolded protein response	The series of molecular signals generated as a consequence of the presence of unfolded proteins in the endoplasmic reticulum (ER) or other ER-related stress; results in changes in the regulation of transcription and translation.
GO:0018279	6,44E+08	1	12	126	BP	0.00158348	protein N-linked glycosylation via asparagine	The glycosylation of protein via the N4 atom of peptidyl-asparagine forming N4-glycosyl-L-asparagine; the most common form is N-acetylglucosaminyl asparagine; N-acetylgalactosaminyl asparagine and N4 glucosyl asparagine also occur. This modification typically occurs in extracellular peptides with an N-X-(ST) motif. Partial modification has been observed to occur with cysteine, rather than serine …
GO:0030449	2,77E+11	0.999995	12	117	BP	0.0155466	regulation of complement activation	Any process that modulates the frequency, rate or extent of complement activation.
GO:0006956	4,69E+09	0.999999	11	70	BP	0.00527373	complement activation	Any process involved in the activation of any of the steps of the complement cascade, which allows for the direct killing of microbes, the disposal of immune complexes, and the regulation of other immune processes; the initial steps of complement activation involve one of three pathways, the classical pathway, the alternative pathway, and the lectin pathway, all of which lead to the terminal comp…
GO:0006635	3,14E+10	0.999994	11	117	BP	0.0155466	fatty acid beta-oxidation	A fatty acid oxidation process that results in the complete oxidation of a long-chain fatty acid. Fatty acid beta-oxidation begins with the addition of coenzyme A to a fatty acid, and occurs by successive cycles of reactions during each of which the fatty acid is shortened by a two-carbon fragment removed as acetyl coenzyme A; the cycle continues until only two or three carbons remain (as acetyl-…
GO:0006487	3,23E+10	0.999994	11	136	BP	0.0155466	protein N-linked glycosylation	A protein glycosylation process in which a carbohydrate or carbohydrate derivative unit is added to a protein via the N4 atom of peptidyl-asparagine, the omega-N of arginine, or the N1' atom peptidyl-tryptophan.
GO:0051895	8,90E+08	1	10	60	BP	0.00158348	negative regulation of focal adhesion assembly	Any process that stops, prevents, or reduces the frequency, rate or extent of focal adhesion assembly, the establishment and maturation of focal adhesions.
GO:0016338	2,32E+11	0.999996	10	105	BP	0.0151239	calcium-independent cell-cell adhesion via plasma membrane cell-adhesion molecules	The attachment of one cell to another cell via adhesion molecules that do not require the presence of calcium for the interaction.
GO:0010288	1,13E+12	0.999979	10	95	BP	0.034255	response to lead ion	Any process that results in a change in state or activity of a cell or an organism (in terms of movement, secretion, enzyme production, gene expression, etc.) as a result of a lead ion stimulus.
GO:0005980	7,71E+10	0.999988	9	94	BP	0.0278404	glycogen catabolic process	The chemical reactions and pathways resulting in the breakdown of glycogen, a polydisperse, highly branched glucan composed of chains of D-glucose residues.
GO:1903204	6,83E+09	0.999999	8	48	BP	0.00654865	negative regulation of oxidative stress-induced neuron death	NA
GO:0006090	1,58E+10	0.999998	8	67	BP	0.0117932	pyruvate metabolic process	The chemical reactions and pathways involving pyruvate, 2-oxopropanoate.
GO:0033539	3,88E+09	1	7	31	BP	0.00527373	fatty acid beta-oxidation using acyl-CoA dehydrogenase	A fatty acid beta-oxidation pathway in which the initial step of each oxidation cycle, which converts an acyl-CoA to a trans-2-enoyl-CoA, is catalyzed by acyl-CoA dehydrogenase; the electrons removed by oxidation pass through the respiratory chain to oxygen and leave H2O as the product. Fatty acid beta-oxidation begins with the addition of coenzyme A to a fatty acid, and ends when only two or thr…
GO:0090110	1,03E+11	0.999999	7	31	BP	0.00856458	COPII-coated vesicle cargo loading	The formation of a macromolecular complex between the COPII coat proteins and proteins and/or lipoproteins that are going to be transported by the COPII vesicle to the Golgi.
GO:1900025	5,22E+10	0.999995	7	41	BP	0.0224421	negative regulation of substrate adhesion-dependent cell spreading	NA
GO:0046697	6,17E+10	0.999993	7	42	BP	0.0248194	decidualization	The cellular and vascular changes occurring in the endometrium of the pregnant uterus just after the onset of blastocyst implantation. This process involves the proliferation and differentiation of the fibroblast-like endometrial stromal cells into large, polyploid decidual cells that eventually form the maternal component of the placenta.
GO:0050882	9,57E+10	0.999989	7	47	BP	0.0313733	voluntary musculoskeletal movement	The movement of an organism or part of an organism using mechanoreceptors, the nervous system, striated muscle and/or the skeletal system that can be controlled at will.
GO:1904380	1,30E+12	0.999984	7	50	BP	0.0386635	endoplasmic reticulum mannose trimming	NA
GO:1900408	2,58E+09	1	6	15	BP	0.00158348	negative regulation of cellular response to oxidative stress	NA
GO:1902083	1,61E+10	0.999999	6	28	BP	0.0117932	negative regulation of peptidyl-cysteine S-nitrosylation	NA
GO:0035873	4,31E+09	1	5	14	BP	0.00527373	lactate transmembrane transport	The process in which lactate is transported across a membrane. Lactate is 2-hydroxypropanoate, CH3-CHOH-COOH; L(+)-lactate is formed by anaerobic glycolysis in animal tissues, and DL-lactate is found in sour milk, molasses and certain fruit juices.
GO:0035879	3,24E+11	0.999998	5	20	BP	0.0155466	plasma membrane lactate transport	The directed movement of lactate across a plasma membrane.
GO:0071241	7,82E+10	0.999995	5	21	BP	0.0278404	cellular response to inorganic substance	Any process that results in a change in state or activity of a cell (in terms of movement, secretion, enzyme production, gene expression, etc.) as a result of an inorganic substance stimulus.
GO:0045730	8,11E+10	0.999995	5	19	BP	0.0280649	respiratory burst	A phase of elevated metabolic activity, during which oxygen consumption increases; this leads to the production, by an NADH dependent system, of hydrogen peroxide (H2O2), superoxide anions and hydroxyl radicals.
GO:0015728	8,63E+07	1	4	6	BP	0.00158348	mevalonate transport	The directed movement of mevalonate into, out of or within a cell, or between cells, by means of some agent such as a transporter or pore.
GO:0051780	8,63E+07	1	4	6	BP	0.00158348	behavioral response to nutrient	Any process that results in a change in the behavior of an organism as a result of a nutrient stimulus.
GO:0019518	1,74E+11	1	4	10	BP	0.0120348	L-threonine catabolic process to glycine	The chemical reactions and pathways resulting in the breakdown of L-threonine (the L-enantiomer of 2-amino-3-hydroxybutyric acid) to form to form 2-amino-3-oxobutanoate, which is subsequently converted to glycine.
GO:0045329	2,43E+11	0.999999	4	13	BP	0.0151239	carnitine biosynthetic process	The chemical reactions and pathways resulting in the formation of carnitine (hydroxy-trimethyl aminobutyric acid), a compound that participates in the transfer of acyl groups across the inner mitochondrial membrane.
GO:0006109	8,61E+10	0.999997	4	10	BP	0.0289912	regulation of carbohydrate metabolic process	Any process that modulates the frequency, rate or extent of the chemical reactions and pathways involving carbohydrates.
GO:0042450	1,04E+12	0.999999	3	4	BP	0.0325234	arginine biosynthetic process via ornithine	The chemical reactions and pathways resulting in the formation of arginine (2-amino-5-guanidinopentanoic acid) via the intermediate compound ornithine.
