# Supplementary material for: Broodstock nutritional programming differentially affects the hepatic transcriptome and genome-wide DNA methylome of farmed gilthead sea bream (Sparus aurata) depending on genetic background
Source: BMC Genomics. 2023 Nov 7;24:670. doi: 10.1186/s12864-023-09759-7 (PMC10631108; doi:10.1186/s12864-023-09759-7)
Supplement: Supplementary file 6 — Additional file 6: Supplementary Table 4. List and annotation of selected DM and discriminant (p < 0.05 and VIP ≥ 1) regions from the 5 supra-categories (classified based on the enriched GO-BP terms) with greater number of genes enriched only in GS fish. [file 12864_2023_9759_MOESM6_ESM.xlsx]

## Sheet: Genes and regions selected GS
Additional file 6: Supplementary Table 4. List and annotation of selected DM and discriminant (p < 0.05 and VIP ≥ 1) regions from the 5 supra-categories (classified based on the enriched GO-BP terms) with greater number of genes enriched only in GS fish.
Group	GO-BP LVL2,3,4,5 Enriched	Gene	Gene BTV	Description	Gene symbol	Region	Feature	log2FC (F vs C) GS - RNAseq	log2FC (F vs C) GS - MBDseq	Nº regions
GS	Cell cycle	g10154.t1	g10154	Protein BMH2	LOC115583615	rg413240	Intron	-0.600972	0.267932	6	1
GS	Cell cycle	g10154.t1	g10154	Protein BMH2	LOC115583615	rg413241	Intron	-0.600972	0.811424	6	2
GS	Cell cycle	g10154.t1	g10154	Protein BMH2	LOC115583615	rg413242	Intron	-0.600972	0.870252	6	3
GS	Cell cycle	g10154.t1	g10154	Protein BMH2	LOC115583615	rg413243	Intron	-0.600972	0.913029	6	4
GS	Cell cycle	g10154.t1	g10154	Protein BMH2	LOC115583615	rg413244	Intron	-0.600972	0.633604	6	5
GS	Cell cycle	g10154.t1	g10154	Protein BMH2	LOC115583615	rg413245	Intron	-0.600972	0.496916	6	6
GS	Cell cycle	g1266.t1	g1266	DNA damage-binding protein 1	ddb1	rg496262	Intron	-0.396302	0.568377	12	7
GS	Cell cycle	g1266.t1	g1266	DNA damage-binding protein 1	ddb1	rg496263	Intron	-0.396302	0.527804	12	8
GS	Cell cycle	g1266.t1	g1266	DNA damage-binding protein 1	ddb1	rg496264	Intron	-0.396302	0.527804	12	9
GS	Cell cycle	g1266.t1	g1266	DNA damage-binding protein 1	ddb1	rg496265	Intron	-0.396302	0.527804	12	10
GS	Cell cycle	g1266.t1	g1266	DNA damage-binding protein 1	ddb1	rg496266	Intron	-0.396302	0.462193	12	11
GS	Cell cycle	g1266.t1	g1266	DNA damage-binding protein 1	ddb1	rg496267	Intron	-0.396302	0.421984	12	12
GS	Cell cycle	g1266.t1	g1266	DNA damage-binding protein 1	ddb1	rg496299	Intron	-0.396302	0.999621	12	13
GS	Cell cycle	g1266.t1	g1266	DNA damage-binding protein 1	ddb1	rg496300	Intron	-0.396302	0.999621	12	14
GS	Cell cycle	g1266.t1	g1266	DNA damage-binding protein 1	ddb1	rg496535	Intron	-0.396302	0.554142	12	15
GS	Cell cycle	g1266.t1	g1266	DNA damage-binding protein 1	ddb1	rg496536	Intron	-0.396302	0.554142	12	16
GS	Cell cycle	g1266.t1	g1266	DNA damage-binding protein 1	ddb1	rg52976	Intron	-0.396302	0.554142	12	17
GS	Cell cycle	g1266.t1	g1266	DNA damage-binding protein 1	ddb1	rg52977	Intron	-0.396302	0.554142	12	18
GS	Cell cycle	g14794.t1	g14794	Replication factor C subunit 4		rg494939	Cgi - prom2	-0.732034	1.79492	4	19
GS	Cell cycle	g14794.t1	g14794	Replication factor C subunit 4		rg494939	Prom2	-0.732034	1.79492	4	20
GS	Cell cycle	g14794.t1	g14794	Replication factor C subunit 4		rg52692	Cgi - prom2	-0.732034	1.79492	4	21
GS	Cell cycle	g14794.t1	g14794	Replication factor C subunit 4		rg52692	Prom2	-0.732034	1.79492	4	22
GS	Cell cycle	g15142.t1	g15142	Kinesin-like protein KIF2A		rg497028	Prom2	-0.959513	1.04991	2	23
GS	Cell cycle	g15142.t1	g15142	Kinesin-like protein KIF2A		rg497029	Prom2	-0.959513	1.06933	2	24
GS	Cell cycle	g15516.t1	g15516	U4/U6.U5 tri-snRNP-associated protein 2		rg499413	Prom2	-1.26065	0.336372	5	25
GS	Cell cycle	g15516.t1	g15516	U4/U6.U5 tri-snRNP-associated protein 2		rg499415	Prom2	-1.26065	0.29168	5	26
GS	Cell cycle	g15516.t1	g15516	U4/U6.U5 tri-snRNP-associated protein 2		rg499417	Prom2	-1.26065	0.29168	5	27
GS	Cell cycle	g15516.t1	g15516	U4/U6.U5 tri-snRNP-associated protein 2		rg499419	Prom2	-1.26065	0.29168	5	28
GS	Cell cycle	g15516.t1	g15516	U4/U6.U5 tri-snRNP-associated protein 2		rg499421	Prom2	-1.26065	0.29168	5	29
GS	Cell cycle	g15734.t1	g15734	Serine/threonine-protein kinase VRK1		rg500869	Intron	-0.916805	0.708416	11	30
GS	Cell cycle	g15734.t1	g15734	Serine/threonine-protein kinase VRK1		rg500870	Exon	-0.916805	0.720668	11	31
GS	Cell cycle	g15734.t1	g15734	Serine/threonine-protein kinase VRK1		rg500870	Intron	-0.916805	0.720668	11	32
GS	Cell cycle	g15734.t1	g15734	Serine/threonine-protein kinase VRK1		rg500877	Intron	-0.916805	0.748317	11	33
GS	Cell cycle	g15734.t1	g15734	Serine/threonine-protein kinase VRK1		rg500878	Intron	-0.916805	0.748317	11	34
GS	Cell cycle	g15734.t1	g15734	Serine/threonine-protein kinase VRK1		rg500879	Intron	-0.916805	0.748317	11	35
GS	Cell cycle	g15734.t1	g15734	Serine/threonine-protein kinase VRK1		rg500880	Exon	-0.916805	0.748317	11	36
GS	Cell cycle	g15734.t1	g15734	Serine/threonine-protein kinase VRK1		rg500880	Intron	-0.916805	0.748317	11	37
GS	Cell cycle	g15734.t1	g15734	Serine/threonine-protein kinase VRK1		rg500881	Exon	-0.916805	0.748317	11	38
GS	Cell cycle	g15734.t1	g15734	Serine/threonine-protein kinase VRK1		rg500882	Intron	-0.916805	0.349181	11	39
GS	Cell cycle	g15734.t1	g15734	Serine/threonine-protein kinase VRK1		rg500891	Intron	-0.916805	Inf	11	40
GS	Cell cycle	g1723.t1	g1723	Regulator of chromosome condensation		rg546162	Exon	-0.801132	0.770954	6	41
GS	Cell cycle	g1723.t1	g1723	Regulator of chromosome condensation		rg546163	Exon	-0.801132	0.949403	6	42
GS	Cell cycle	g1723.t1	g1723	Regulator of chromosome condensation		rg546163	Intron	-0.801132	0.949403	6	43
GS	Cell cycle	g1723.t1	g1723	Regulator of chromosome condensation		rg546164	Exon	-0.801132	0.701935	6	44
GS	Cell cycle	g1723.t1	g1723	Regulator of chromosome condensation		rg546165	Exon	-0.801132	0.701935	6	45
GS	Cell cycle	g1723.t1	g1723	Regulator of chromosome condensation		rg546193	Exon	-0.801132	0.950902	6	46
GS	Cell cycle	g17665.t1	g17665	Eukaryotic peptide chain release factor GTP-binding subunit ERF3B		rg513863	Intron	-1.14106	0.581611	4	47
GS	Cell cycle	g17665.t1	g17665	Eukaryotic peptide chain release factor GTP-binding subunit ERF3B		rg513864	Intron	-1.14106	0.581611	4	48
GS	Cell cycle	g17665.t1	g17665	Eukaryotic peptide chain release factor GTP-binding subunit ERF3B		rg513865	Intron	-1.14106	0.495964	4	49
GS	Cell cycle	g17665.t1	g17665	Eukaryotic peptide chain release factor GTP-binding subunit ERF3B		rg513866	Intron	-1.14106	0.351699	4	50
GS	Cell cycle	g23439.t1	g23439	Serine/threonine-protein kinase ATR		rg551258	Intron	-0.378271	0.523508	6	51
GS	Cell cycle	g23439.t1	g23439	Serine/threonine-protein kinase ATR		rg551268	Prom2	-0.378271	-0.334982	6	52
GS	Cell cycle	g23439.t1	g23439	Serine/threonine-protein kinase ATR		rg551269	Prom2	-0.378271	0.407806	6	53
GS	Cell cycle	g23439.t1	g23439	Serine/threonine-protein kinase ATR		rg551270	Prom2	-0.378271	0.493197	6	54
GS	Cell cycle	g23439.t1	g23439	Serine/threonine-protein kinase ATR		rg551271	Prom2	-0.378271	0.509985	6	55
GS	Cell cycle	g23439.t1	g23439	Serine/threonine-protein kinase ATR		rg551272	Prom2	-0.378271	0.54552	6	56
GS	Cell cycle	g2436.t1	g2436	Clathrin heavy chain 1		rg106656	Exon	-0.667574	1.08885	4	57
GS	Cell cycle	g2436.t1	g2436	Clathrin heavy chain 1		rg106657	Exon	-0.667574	1.08885	4	58
GS	Cell cycle	g2436.t1	g2436	Clathrin heavy chain 1		rg106658	Exon	-0.667574	1.14203	4	59
GS	Cell cycle	g2436.t1	g2436	Clathrin heavy chain 1		rg106780	Exon	-0.667574	0.314728	4	60
GS	Cell cycle	g27716.t1	g27716	Proteasome activator complex subunit 3		rg86453	Exon	-1.14851	0.819581	2	61
GS	Cell cycle	g27716.t1	g27716	Proteasome activator complex subunit 3		rg86454	Exon	-1.14851	0.743974	2	62
GS	Cell cycle	g29863.t1	g29863	Retinoblastoma-like protein 2		rg100552	Intron	-0.642033	0.242795	4	63
GS	Cell cycle	g29863.t1	g29863	Retinoblastoma-like protein 2		rg100553	Intron	-0.642033	0.242795	4	64
GS	Cell cycle	g29863.t1	g29863	Retinoblastoma-like protein 2		rg100554	Intron	-0.642033	0.302727	4	65
GS	Cell cycle	g29863.t1	g29863	Retinoblastoma-like protein 2		rg100555	Intron	-0.642033	0.42524	4	66
GS	Cell cycle	g31637.t1	g31637	Protein RCC2 homolog		rg112088	Exon	-1.08577	1.20567	4	67
GS	Cell cycle	g31637.t1	g31637	Protein RCC2 homolog		rg112088	Intron	-1.08577	1.20567	4	68
GS	Cell cycle	g31637.t1	g31637	Protein RCC2 homolog		rg112089	Exon	-1.08577	1.20567	4	69
GS	Cell cycle	g31637.t1	g31637	Protein RCC2 homolog		rg112090	Exon	-1.08577	1.20567	4	70
GS	Cell cycle	g31638.t1	g31638	Protein RCC2 homolog		rg112094	Intron	-0.68319	0.238956	5	71
GS	Cell cycle	g31638.t1	g31638	Protein RCC2 homolog		rg112095	Intron	-0.68319	0.238956	5	72
GS	Cell cycle	g31638.t1	g31638	Protein RCC2 homolog		rg112096	Intron	-0.68319	0.238956	5	73
GS	Cell cycle	g31638.t1	g31638	Protein RCC2 homolog		rg112097	Intron	-0.68319	0.238956	5	74
GS	Cell cycle	g31638.t1	g31638	Protein RCC2 homolog		rg112098	Intron	-0.68319	0.238956	5	75
GS	Cell cycle	g34377.t1	g34377	Cyclin-K		rg127219	Intron	-0.796186	0.257071	10	76
GS	Cell cycle	g34377.t1	g34377	Cyclin-K		rg127220	Exon	-0.796186	0.196343	10	77
GS	Cell cycle	g34377.t1	g34377	Cyclin-K		rg127220	Intron	-0.796186	0.196343	10	78
GS	Cell cycle	g34377.t1	g34377	Cyclin-K		rg127221	Exon	-0.796186	0.196343	10	79
GS	Cell cycle	g34377.t1	g34377	Cyclin-K		rg127222	Exon	-0.796186	0.226362	10	80
GS	Cell cycle	g34377.t1	g34377	Cyclin-K		rg127223	Exon	-0.796186	0.226362	10	81
GS	Cell cycle	g34377.t1	g34377	Cyclin-K		rg127224	Exon	-0.796186	0.226362	10	82
GS	Cell cycle	g34377.t1	g34377	Cyclin-K		rg127224	Intron	-0.796186	0.226362	10	83
GS	Cell cycle	g34377.t1	g34377	Cyclin-K		rg127225	Intron	-0.796186	0.226362	10	84
GS	Cell cycle	g34377.t1	g34377	Cyclin-K		rg127226	Intron	-0.796186	0.196947	10	85
GS	Cell cycle	g3550.t1	g3550	DNA replication licensing factor MCM2		rg173610	Intron	-0.88889	1.17266	2	86
GS	Cell cycle	g3550.t1	g3550	DNA replication licensing factor MCM2		rg173611	Intron	-0.88889	1.17266	2	87
GS	Cell cycle	g37877.t1	g37877	Thymidylate kinase	dtymk	rg148080	Intron	-0.736105	1.22117	5	88
GS	Cell cycle	g37877.t1	g37877	Thymidylate kinase	dtymk	rg148081	Intron	-0.736105	0.771486	5	89
GS	Cell cycle	g37877.t1	g37877	Thymidylate kinase	dtymk	rg148082	Prom2	-0.736105	0.46515	5	90
GS	Cell cycle	g37877.t1	g37877	Thymidylate kinase	dtymk	rg148083	Prom2	-0.736105	0.363699	5	91
GS	Cell cycle	g37877.t1	g37877	Thymidylate kinase	dtymk	rg148084	Prom2	-0.736105	0.0430447	5	92
GS	Cell cycle	g38172.t1	g38172	origin recognition complex subunit 1-like isoform X1	orc1	rg11875	Exon	-1.43311	0.0434927	18	93
GS	Cell cycle	g38172.t1	g38172	origin recognition complex subunit 1-like isoform X1	orc1	rg11876	Exon	-1.43311	0.0441835	18	94
GS	Cell cycle	g38172.t1	g38172	origin recognition complex subunit 1-like isoform X1	orc1	rg11877	Exon	-1.43311	0.0124494	18	95
GS	Cell cycle	g38172.t1	g38172	origin recognition complex subunit 1-like isoform X1	orc1	rg11878	Exon	-1.43311	0.0794436	18	96
GS	Cell cycle	g38172.t1	g38172	origin recognition complex subunit 1-like isoform X1	orc1	rg11879	Exon	-1.43311	0.0891653	18	97
GS	Cell cycle	g38172.t1	g38172	origin recognition complex subunit 1-like isoform X1	orc1	rg11880	Exon	-1.43311	0.0495825	18	98
GS	Cell cycle	g38172.t1	g38172	origin recognition complex subunit 1-like isoform X1	orc1	rg150032	Exon	-1.43311	-0.0193428	18	99
GS	Cell cycle	g38172.t1	g38172	origin recognition complex subunit 1-like isoform X1	orc1	rg150032	Intron	-1.43311	-0.0193428	18	100
GS	Cell cycle	g38172.t1	g38172	origin recognition complex subunit 1-like isoform X1	orc1	rg150033	Exon	-1.43311	-0.00173099	18	101
GS	Cell cycle	g38172.t1	g38172	origin recognition complex subunit 1-like isoform X1	orc1	rg150034	Exon	-1.43311	-0.00173099	18	102
GS	Cell cycle	g38172.t1	g38172	origin recognition complex subunit 1-like isoform X1	orc1	rg150035	Exon	-1.43311	0.0434927	18	103
GS	Cell cycle	g38172.t1	g38172	origin recognition complex subunit 1-like isoform X1	orc1	rg150036	Exon	-1.43311	0.0441835	18	104
GS	Cell cycle	g38172.t1	g38172	origin recognition complex subunit 1-like isoform X1	orc1	rg150037	Exon	-1.43311	0.0124494	18	105
GS	Cell cycle	g38172.t1	g38172	origin recognition complex subunit 1-like isoform X1	orc1	rg150038	Exon	-1.43311	0.0794436	18	106
GS	Cell cycle	g38172.t1	g38172	origin recognition complex subunit 1-like isoform X1	orc1	rg150039	Exon	-1.43311	0.0891653	18	107
GS	Cell cycle	g38172.t1	g38172	origin recognition complex subunit 1-like isoform X1	orc1	rg150040	Exon	-1.43311	0.0495825	18	108
GS	Cell cycle	g38172.t1	g38172	origin recognition complex subunit 1-like isoform X1	orc1	rg150044	Intron	-1.43311	0.651074	18	109
GS	Cell cycle	g38172.t1	g38172	origin recognition complex subunit 1-like isoform X1	orc1	rg150045	Intron	-1.43311	0.403397	18	110
GS	Cell cycle	g38285.t1	g38285	Nuclear pore complex protein Nup160		rg150471	Intron	-0.650634	0.447392	7	111
GS	Cell cycle	g38285.t1	g38285	Nuclear pore complex protein Nup160		rg150472	Intron	-0.650634	0.354577	7	112
GS	Cell cycle	g38285.t1	g38285	Nuclear pore complex protein Nup160		rg150473	Intron	-0.650634	2.30247	7	113
GS	Cell cycle	g38285.t1	g38285	Nuclear pore complex protein Nup160		rg150474	Intron	-0.650634	2.61192	7	114
GS	Cell cycle	g38285.t1	g38285	Nuclear pore complex protein Nup160		rg150475	Intron	-0.650634	2.61192	7	115
GS	Cell cycle	g38285.t1	g38285	Nuclear pore complex protein Nup160		rg150476	Intron	-0.650634	2.61192	7	116
GS	Cell cycle	g38285.t1	g38285	Nuclear pore complex protein Nup160		rg150477	Intron	-0.650634	2.61192	7	117
GS	Cell cycle	g44980.t1	g44980	Anaphase-promoting complex subunit 2		rg190092	Intron	-0.766204	1.17533	1	118
GS	Cell cycle	g53199.t1	g53199	Protein phosphatase 1G		rg236844	Prom2	-0.628108	0.0480443	8	119
GS	Cell cycle	g53199.t1	g53199	Protein phosphatase 1G		rg236845	Prom2	-0.628108	0.0236077	8	120
GS	Cell cycle	g53199.t1	g53199	Protein phosphatase 1G		rg236846	Prom2	-0.628108	0.0236077	8	121
GS	Cell cycle	g53199.t1	g53199	Protein phosphatase 1G		rg236847	Prom2	-0.628108	0.0236077	8	122
GS	Cell cycle	g53199.t1	g53199	Protein phosphatase 1G		rg236848	Prom2	-0.628108	0.0236077	8	123
GS	Cell cycle	g53199.t1	g53199	Protein phosphatase 1G		rg236849	Prom2	-0.628108	0.0236077	8	124
GS	Cell cycle	g53199.t1	g53199	Protein phosphatase 1G		rg236850	Prom2	-0.628108	-0.00149483	8	125
GS	Cell cycle	g53199.t1	g53199	Protein phosphatase 1G		rg236851	Prom2	-0.628108	0.00467938	8	126
GS	Cell cycle	g6079.t1	g6079	centrosomal protein of 164 kDa		rg273288	Intron	1.80903	Inf	9	127
GS	Cell cycle	g6079.t1	g6079	centrosomal protein of 164 kDa		rg273305	Intron	1.80903	-0.264894	9	128
GS	Cell cycle	g6079.t1	g6079	centrosomal protein of 164 kDa		rg273306	Intron	1.80903	-0.264894	9	129
GS	Cell cycle	g6079.t1	g6079	centrosomal protein of 164 kDa		rg273307	Intron	1.80903	-0.315498	9	130
GS	Cell cycle	g6079.t1	g6079	centrosomal protein of 164 kDa		rg273308	Intron	1.80903	-0.315498	9	131
GS	Cell cycle	g6079.t1	g6079	centrosomal protein of 164 kDa		rg273311	Intron	1.80903	-0.424854	9	132
GS	Cell cycle	g6079.t1	g6079	centrosomal protein of 164 kDa		rg273312	Intron	1.80903	-0.364679	9	133
GS	Cell cycle	g6079.t1	g6079	centrosomal protein of 164 kDa		rg273313	Intron	1.80903	-0.364679	9	134
GS	Cell cycle	g6079.t1	g6079	centrosomal protein of 164 kDa		rg273314	Intron	1.80903	-0.364679	9	135
GS	Cell cycle	g62106.t1	g62106	Nuclear pore membrane glycoprotein 210		rg283773	Intron	-1.09398	1.31592	8	136
GS	Cell cycle	g62106.t1	g62106	Nuclear pore membrane glycoprotein 210		rg283774	Intron	-1.09398	1.31592	8	137
GS	Cell cycle	g62106.t1	g62106	Nuclear pore membrane glycoprotein 210		rg283784	Intron	-1.09398	0.483175	8	138
GS	Cell cycle	g62106.t1	g62106	Nuclear pore membrane glycoprotein 210		rg283785	Intron	-1.09398	0.483175	8	139
GS	Cell cycle	g62106.t1	g62106	Nuclear pore membrane glycoprotein 210		rg283786	Intron	-1.09398	0.317744	8	140
GS	Cell cycle	g62106.t1	g62106	Nuclear pore membrane glycoprotein 210		rg283787	Intron	-1.09398	0.778952	8	141
GS	Cell cycle	g62106.t1	g62106	Nuclear pore membrane glycoprotein 210		rg283790	Exon	-1.09398	1.8275	8	142
GS	Cell cycle	g62106.t1	g62106	Nuclear pore membrane glycoprotein 210		rg283791	Exon	-1.09398	1.8275	8	143
GS	Cell cycle	g66080.t1	g66080	claspin		rg306245	Exon	-0.818257	1.40581	1	144
GS	Cell cycle	g66162.t1	g66162	Septin-10	septin6	rg306583	Intron	-0.490345	0.953098	10	145
GS	Cell cycle	g66162.t1	g66162	Septin-10	septin6	rg306584	Intron	-0.490345	0.953098	10	146
GS	Cell cycle	g66162.t1	g66162	Septin-10	septin6	rg306585	Intron	-0.490345	0.780256	10	147
GS	Cell cycle	g66162.t1	g66162	Septin-10	septin6	rg306586	Intron	-0.490345	0.780256	10	148
GS	Cell cycle	g66162.t1	g66162	Septin-10	septin6	rg306587	Intron	-0.490345	1.57065	10	149
GS	Cell cycle	g66162.t1	g66162	Septin-10	septin6	rg306588	Intron	-0.490345	1.57065	10	150
GS	Cell cycle	g66162.t1	g66162	Septin-10	septin6	rg306589	Exon	-0.490345	1.57065	10	151
GS	Cell cycle	g66162.t1	g66162	Septin-10	septin6	rg306590	Exon	-0.490345	1.57065	10	152
GS	Cell cycle	g66162.t1	g66162	Septin-10	septin6	rg306591	Exon	-0.490345	1.57065	10	153
GS	Cell cycle	g66162.t1	g66162	Septin-10	septin6	rg306592	Intron	-0.490345	1.57065	10	154
GS	Cell cycle	g67188.t1	g67188	Nucleoporin NDC1	ndc1	rg311602	Intron	-0.695757	0.178415	8	155
GS	Cell cycle	g67188.t1	g67188	Nucleoporin NDC1	ndc1	rg311603	Exon	-0.695757	0.864907	8	156
GS	Cell cycle	g67188.t1	g67188	Nucleoporin NDC1	ndc1	rg311604	Intron	-0.695757	0.684991	8	157
GS	Cell cycle	g67188.t1	g67188	Nucleoporin NDC1	ndc1	rg311605	Intron	-0.695757	0.482771	8	158
GS	Cell cycle	g67188.t1	g67188	Nucleoporin NDC1	ndc1	rg311606	Intron	-0.695757	0.544842	8	159
GS	Cell cycle	g67188.t1	g67188	Nucleoporin NDC1	ndc1	rg311607	Intron	-0.695757	0.197813	8	160
GS	Cell cycle	g67188.t1	g67188	Nucleoporin NDC1	ndc1	rg311608	Intron	-0.695757	0.197813	8	161
GS	Cell cycle	g67188.t1	g67188	Nucleoporin NDC1	ndc1	rg311609	Exon	-0.695757	-0.326125	8	162
GS	Cell cycle	g69653.t1	g69653	Nucleoporin Nup43	nup43	rg323040	Prom2	-0.581876	0.831726	5	163
GS	Cell cycle	g69653.t1	g69653	Nucleoporin Nup43	nup43	rg323042	Prom2	-0.581876	0.903248	5	164
GS	Cell cycle	g69653.t1	g69653	Nucleoporin Nup43	nup43	rg323044	Prom2	-0.581876	0.903248	5	165
GS	Cell cycle	g69653.t1	g69653	Nucleoporin Nup43	nup43	rg323046	Prom2	-0.581876	0.903248	5	166
GS	Cell cycle	g69653.t1	g69653	Nucleoporin Nup43	nup43	rg323048	Prom2	-0.581876	0.903248	5	167
GS	Cell cycle	g73467.t1	g73467	Chromatin assembly factor 1 subunit B		rg344229	Exon	-1.12577	1.40417	9	168
GS	Cell cycle	g73467.t1	g73467	Chromatin assembly factor 1 subunit B		rg344229	Intron	-1.12577	1.40417	9	169
GS	Cell cycle	g73467.t1	g73467	Chromatin assembly factor 1 subunit B		rg344230	Exon	-1.12577	1.40417	9	170
GS	Cell cycle	g73467.t1	g73467	Chromatin assembly factor 1 subunit B		rg344231	Exon	-1.12577	1.40417	9	171
GS	Cell cycle	g73467.t1	g73467	Chromatin assembly factor 1 subunit B		rg344232	Exon	-1.12577	2.00333	9	172
GS	Cell cycle	g73467.t1	g73467	Chromatin assembly factor 1 subunit B		rg344235	Exon	-1.12577	1.9075	9	173
GS	Cell cycle	g73467.t1	g73467	Chromatin assembly factor 1 subunit B		rg344235	Intron	-1.12577	1.9075	9	174
GS	Cell cycle	g73467.t1	g73467	Chromatin assembly factor 1 subunit B		rg344236	Exon	-1.12577	1.9075	9	175
GS	Cell cycle	g73467.t1	g73467	Chromatin assembly factor 1 subunit B		rg344237	Exon	-1.12577	1.9075	9	176
GS	Cell cycle	g77467.t1	g77467	Protein timeless homolog		rg364015	Prom2	-0.591932	0.354298	5	177
GS	Cell cycle	g77467.t1	g77467	Protein timeless homolog		rg364016	Prom2	-0.591932	0.354298	5	178
GS	Cell cycle	g77467.t1	g77467	Protein timeless homolog		rg364017	Prom2	-0.591932	0.354298	5	179
GS	Cell cycle	g77467.t1	g77467	Protein timeless homolog		rg364018	Prom2	-0.591932	0.354298	5	180
GS	Cell cycle	g77467.t1	g77467	Protein timeless homolog		rg364019	Prom2	-0.591932	0.354298	5	181
GS	Cell cycle	g77553.t1	g77553	Pre-mRNA-processing factor 40 homolog A		rg364359	Intron	-0.859746	1.10591	7	182
GS	Cell cycle	g77553.t1	g77553	Pre-mRNA-processing factor 40 homolog A		rg364360	Intron	-0.859746	0.985082	7	183
GS	Cell cycle	g77553.t1	g77553	Pre-mRNA-processing factor 40 homolog A		rg364361	Exon	-0.859746	0.985082	7	184
GS	Cell cycle	g77553.t1	g77553	Pre-mRNA-processing factor 40 homolog A		rg364362	Intron	-0.859746	0.919868	7	185
GS	Cell cycle	g77553.t1	g77553	Pre-mRNA-processing factor 40 homolog A		rg364363	Intron	-0.859746	0.919868	7	186
GS	Cell cycle	g77553.t1	g77553	Pre-mRNA-processing factor 40 homolog A		rg364364	Exon	-0.859746	0.156925	7	187
GS	Cell cycle	g77553.t1	g77553	Pre-mRNA-processing factor 40 homolog A		rg364364	Intron	-0.859746	0.156925	7	188
GS	Cell cycle	g78627.t1	g78627	Condensin-2 complex subunit G2		rg369774	Intron	-0.813117	0.361564	13	189
GS	Cell cycle	g78627.t1	g78627	Condensin-2 complex subunit G2		rg369778	Intron	-0.813117	0.321264	13	190
GS	Cell cycle	g78627.t1	g78627	Condensin-2 complex subunit G2		rg369779	Intron	-0.813117	0.321264	13	191
GS	Cell cycle	g78627.t1	g78627	Condensin-2 complex subunit G2		rg369780	Intron	-0.813117	0.321264	13	192
GS	Cell cycle	g78627.t1	g78627	Condensin-2 complex subunit G2		rg369781	Intron	-0.813117	0.267308	13	193
GS	Cell cycle	g78627.t1	g78627	Condensin-2 complex subunit G2		rg369782	Intron	-0.813117	0.215383	13	194
GS	Cell cycle	g78627.t1	g78627	Condensin-2 complex subunit G2		rg369783	Intron	-0.813117	0.361244	13	195
GS	Cell cycle	g78627.t1	g78627	Condensin-2 complex subunit G2		rg369784	Intron	-0.813117	0.238636	13	196
GS	Cell cycle	g78627.t1	g78627	Condensin-2 complex subunit G2		rg369788	Intron	-0.813117	0.316855	13	197
GS	Cell cycle	g78627.t1	g78627	Condensin-2 complex subunit G2		rg369791	Intron	-0.813117	0.843411	13	198
GS	Cell cycle	g78627.t1	g78627	Condensin-2 complex subunit G2		rg369792	Intron	-0.813117	0.843411	13	199
GS	Cell cycle	g78627.t1	g78627	Condensin-2 complex subunit G2		rg369793	Intron	-0.813117	0.843411	13	200
GS	Cell cycle	g78627.t1	g78627	Condensin-2 complex subunit G2		rg369794	Exon	-0.813117	0.926538	13	201
GS	Cell cycle	g86786.t1	g86786	Ubiquitin carboxyl-terminal hydrolase 16		rg414357	Exon	-0.525153	0.261637	12	202
GS	Cell cycle	g86786.t1	g86786	Ubiquitin carboxyl-terminal hydrolase 16		rg414358	Exon	-0.525153	0.510649	12	203
GS	Cell cycle	g86786.t1	g86786	Ubiquitin carboxyl-terminal hydrolase 16		rg414359	Exon	-0.525153	0.44363	12	204
GS	Cell cycle	g86786.t1	g86786	Ubiquitin carboxyl-terminal hydrolase 16		rg414360	Exon	-0.525153	0.107737	12	205
GS	Cell cycle	g86786.t1	g86786	Ubiquitin carboxyl-terminal hydrolase 16		rg414361	Prom2	-0.525153	0.739779	12	206
GS	Cell cycle	g86786.t1	g86786	Ubiquitin carboxyl-terminal hydrolase 16		rg414362	Prom2	-0.525153	0.739779	12	207
GS	Cell cycle	g86786.t1	g86786	Ubiquitin carboxyl-terminal hydrolase 16		rg414363	Prom2	-0.525153	0.763781	12	208
GS	Cell cycle	g86786.t1	g86786	Ubiquitin carboxyl-terminal hydrolase 16		rg414364	Prom2	-0.525153	0.763781	12	209
GS	Cell cycle	g86786.t1	g86786	Ubiquitin carboxyl-terminal hydrolase 16		rg414365	Prom2	-0.525153	0.71101	12	210
GS	Cell cycle	g86786.t1	g86786	Ubiquitin carboxyl-terminal hydrolase 16		rg43691	Exon	-0.525153	0.510649	12	211
GS	Cell cycle	g86786.t1	g86786	Ubiquitin carboxyl-terminal hydrolase 16		rg43692	Exon	-0.525153	0.44363	12	212
GS	Cell cycle	g86786.t1	g86786	Ubiquitin carboxyl-terminal hydrolase 16		rg43693	Exon	-0.525153	0.107737	12	213
GS	Cell cycle	g87320.t1	g87320	Clathrin heavy chain 1		rg417487	Exon	-0.922723	0.13645	3	214
GS	Cell cycle	g87320.t1	g87320	Clathrin heavy chain 1		rg417488	Exon	-0.922723	0.13645	3	215
GS	Cell cycle	g87320.t1	g87320	Clathrin heavy chain 1		rg417488	Intron	-0.922723	0.13645	3	216
GS	Cell cycle	g89617.t1	g89617	DNA polymerase epsilon subunit 2	pole2	rg429194	Intron	-0.987249	0.116031	8	217
GS	Cell cycle	g89617.t1	g89617	DNA polymerase epsilon subunit 2	pole2	rg429195	Intron	-0.987249	0.276783	8	218
GS	Cell cycle	g89617.t1	g89617	DNA polymerase epsilon subunit 2	pole2	rg429196	Exon	-0.987249	0.404356	8	219
GS	Cell cycle	g89617.t1	g89617	DNA polymerase epsilon subunit 2	pole2	rg429196	Intron	-0.987249	0.404356	8	220
GS	Cell cycle	g89617.t1	g89617	DNA polymerase epsilon subunit 2	pole2	rg429197	Exon	-0.987249	0.404356	8	221
GS	Cell cycle	g89617.t1	g89617	DNA polymerase epsilon subunit 2	pole2	rg429198	Intron	-0.987249	0.781976	8	222
GS	Cell cycle	g89617.t1	g89617	DNA polymerase epsilon subunit 2	pole2	rg429199	Exon	-0.987249	0.891093	8	223
GS	Cell cycle	g89617.t1	g89617	DNA polymerase epsilon subunit 2	pole2	rg429200	Exon	-0.987249	0.784204	8	224
GS	Cell cycle	g89626.t1	g89626	Cytoplasmic dynein 1 heavy chain 1		rg429207	Exon	-0.776509	0.136995	10	225
GS	Cell cycle	g89626.t1	g89626	Cytoplasmic dynein 1 heavy chain 1		rg429207	Intron	-0.776509	0.136995	10	226
GS	Cell cycle	g89626.t1	g89626	Cytoplasmic dynein 1 heavy chain 1		rg429209	Intron	-0.776509	0.116	10	227
GS	Cell cycle	g89626.t1	g89626	Cytoplasmic dynein 1 heavy chain 1		rg429210	Exon	-0.776509	0.154372	10	228
GS	Cell cycle	g89626.t1	g89626	Cytoplasmic dynein 1 heavy chain 1		rg429210	Intron	-0.776509	0.154372	10	229
GS	Cell cycle	g89626.t1	g89626	Cytoplasmic dynein 1 heavy chain 1		rg429211	Exon	-0.776509	0.185988	10	230
GS	Cell cycle	g89626.t1	g89626	Cytoplasmic dynein 1 heavy chain 1		rg429212	Exon	-0.776509	0.185988	10	231
GS	Cell cycle	g89626.t1	g89626	Cytoplasmic dynein 1 heavy chain 1		rg429213	Exon	-0.776509	0.173118	10	232
GS	Cell cycle	g89626.t1	g89626	Cytoplasmic dynein 1 heavy chain 1		rg429214	Exon	-0.776509	0.173118	10	233
GS	Cell cycle	g89626.t1	g89626	Cytoplasmic dynein 1 heavy chain 1		rg429215	Exon	-0.776509	0.173118	10	234
GS	Cell cycle	g90476.t1	g90476	serine/threonine-protein kinase N2-like isoform X1		rg433370	Intron	-0.63044	2.41162	3	235
GS	Cell cycle	g90476.t1	g90476	serine/threonine-protein kinase N2-like isoform X1		rg433374	Prom2	-0.63044	1.86975	3	236
GS	Cell cycle	g90476.t1	g90476	serine/threonine-protein kinase N2-like isoform X1		rg433375	Prom2	-0.63044	1.66512	3	237
GS	Cell cycle	g92445.t1	g92445	Exportin-1		rg444081	Intron	-0.844858	0.158583	14	238
GS	Cell cycle	g92445.t1	g92445	Exportin-1		rg444082	Intron	-0.844858	0.102305	14	239
GS	Cell cycle	g92445.t1	g92445	Exportin-1		rg444083	Intron	-0.844858	0.102305	14	240
GS	Cell cycle	g92445.t1	g92445	Exportin-1		rg444084	Intron	-0.844858	0.102305	14	241
GS	Cell cycle	g92445.t1	g92445	Exportin-1		rg444085	Intron	-0.844858	0.102305	14	242
GS	Cell cycle	g92445.t1	g92445	Exportin-1		rg444086	Intron	-0.844858	-0.211116	14	243
GS	Cell cycle	g92445.t1	g92445	Exportin-1		rg444087	Intron	-0.844858	-0.211116	14	244
GS	Cell cycle	g92445.t1	g92445	Exportin-1		rg444089	Intron	-0.844858	0.453156	14	245
GS	Cell cycle	g92445.t1	g92445	Exportin-1		rg444090	Exon	-0.844858	0.508349	14	246
GS	Cell cycle	g92445.t1	g92445	Exportin-1		rg444090	Intron	-0.844858	0.508349	14	247
GS	Cell cycle	g92445.t1	g92445	Exportin-1		rg444091	Intron	-0.844858	0.410436	14	248
GS	Cell cycle	g92445.t1	g92445	Exportin-1		rg444092	Exon	-0.844858	0.546859	14	249
GS	Cell cycle	g92445.t1	g92445	Exportin-1		rg444093	Exon	-0.844858	0.546859	14	250
GS	Cell cycle	g92445.t1	g92445	Exportin-1		rg444094	Intron	-0.844858	0.673287	14	251
GS	Cell cycle	g94102.t1	g94102	Nuclear pore complex protein Nup85		rg452518	Intron	-0.756624	1.1284	8	252
GS	Cell cycle	g94102.t1	g94102	Nuclear pore complex protein Nup85		rg452519	Exon	-0.756624	1.1284	8	253
GS	Cell cycle	g94102.t1	g94102	Nuclear pore complex protein Nup85		rg452519	Intron	-0.756624	1.1284	8	254
GS	Cell cycle	g94102.t1	g94102	Nuclear pore complex protein Nup85		rg452520	Exon	-0.756624	1.25207	8	255
GS	Cell cycle	g94102.t1	g94102	Nuclear pore complex protein Nup85		rg452521	Intron	-0.756624	1.05975	8	256
GS	Cell cycle	g94102.t1	g94102	Nuclear pore complex protein Nup85		rg452522	Intron	-0.756624	1.05975	8	257
GS	Cell cycle	g94102.t1	g94102	Nuclear pore complex protein Nup85		rg452525	Exon	-0.756624	Inf	8	258
GS	Cell cycle	g94102.t1	g94102	Nuclear pore complex protein Nup85		rg452525	Intron	-0.756624	Inf	8	259
GS	Cell cycle	g94748.t1	g94748	Anaphase-promoting complex subunit 1	anapc1	rg455442	Prom2	-0.552837	Inf	8	260
GS	Cell cycle	g94748.t1	g94748	Anaphase-promoting complex subunit 1	anapc1	rg455452	Intron	-0.552837	0.438543	8	261
GS	Cell cycle	g94748.t1	g94748	Anaphase-promoting complex subunit 1	anapc1	rg455453	Intron	-0.552837	0.438543	8	262
GS	Cell cycle	g94748.t1	g94748	Anaphase-promoting complex subunit 1	anapc1	rg455454	Intron	-0.552837	0.438543	8	263
GS	Cell cycle	g94748.t1	g94748	Anaphase-promoting complex subunit 1	anapc1	rg455455	Intron	-0.552837	0.438543	8	264
GS	Cell cycle	g94748.t1	g94748	Anaphase-promoting complex subunit 1	anapc1	rg455456	Intron	-0.552837	0.438543	8	265
GS	Cell cycle	g94748.t1	g94748	Anaphase-promoting complex subunit 1	anapc1	rg455471	Intron	-0.552837	0.0352059	8	266
GS	Cell cycle	g94748.t1	g94748	Anaphase-promoting complex subunit 1	anapc1	rg455472	Intron	-0.552837	0.0352059	8	267
GS	Cell cycle	g95030.t1	g95030	Mini-chromosome maintenance complex-binding protein	mcmbp	rg457081	Intron	-0.568747	0.225467	14	268
GS	Cell cycle	g95030.t1	g95030	Mini-chromosome maintenance complex-binding protein	mcmbp	rg457082	Intron	-0.568747	0.225467	14	269
GS	Cell cycle	g95030.t1	g95030	Mini-chromosome maintenance complex-binding protein	mcmbp	rg457083	Intron	-0.568747	0.225467	14	270
GS	Cell cycle	g95030.t1	g95030	Mini-chromosome maintenance complex-binding protein	mcmbp	rg457084	Intron	-0.568747	0.225467	14	271
GS	Cell cycle	g95030.t1	g95030	Mini-chromosome maintenance complex-binding protein	mcmbp	rg457085	Intron	-0.568747	0.225467	14	272
GS	Cell cycle	g95030.t1	g95030	Mini-chromosome maintenance complex-binding protein	mcmbp	rg457086	Intron	-0.568747	0.225467	14	273
GS	Cell cycle	g95030.t1	g95030	Mini-chromosome maintenance complex-binding protein	mcmbp	rg457087	Intron	-0.568747	0.225467	14	274
GS	Cell cycle	g95030.t1	g95030	Mini-chromosome maintenance complex-binding protein	mcmbp	rg457088	Intron	-0.568747	0.238956	14	275
GS	Cell cycle	g95030.t1	g95030	Mini-chromosome maintenance complex-binding protein	mcmbp	rg457091	Intron	-0.568747	Inf	14	276
GS	Cell cycle	g95030.t1	g95030	Mini-chromosome maintenance complex-binding protein	mcmbp	rg457094	Intron	-0.568747	0.2615	14	277
GS	Cell cycle	g95030.t1	g95030	Mini-chromosome maintenance complex-binding protein	mcmbp	rg457095	Intron	-0.568747	0.2615	14	278
GS	Cell cycle	g95030.t1	g95030	Mini-chromosome maintenance complex-binding protein	mcmbp	rg457096	Intron	-0.568747	0.2615	14	279
GS	Cell cycle	g95030.t1	g95030	Mini-chromosome maintenance complex-binding protein	mcmbp	rg457097	Intron	-0.568747	0.2615	14	280
GS	Cell cycle	g95030.t1	g95030	Mini-chromosome maintenance complex-binding protein	mcmbp	rg457098	Intron	-0.568747	0.2615	14	281
GS	Cell cycle	g95534.t1	g95534	Septin-2		rg459550	Exon	-0.714322	0.3289	3	282
GS	Cell cycle	g95534.t1	g95534	Septin-2		rg459551	Exon	-0.714322	0.3289	3	283
GS	Cell cycle	g95534.t1	g95534	Septin-2		rg459551	Intron	-0.714322	0.3289	3	284
GS	Cell cycle	g95756.t1	g95756	Nuclear autoantigenic sperm protein		rg460793	Exon	-1.28643	0.276535	3	285
GS	Cell cycle	g95756.t1	g95756	Nuclear autoantigenic sperm protein		rg460793	Intron	-1.28643	0.276535	3	286
GS	Cell cycle	g95756.t1	g95756	Nuclear autoantigenic sperm protein		rg460794	Intron	-1.28643	0.276535	3	287
GS	Cell cycle	g96178.t1	g96178	Baculoviral IAP repeat-containing protein 5		rg462282	Prom2	-0.746501	0.694061	2	288
GS	Cell cycle	g96178.t1	g96178	Baculoviral IAP repeat-containing protein 5		rg462283	Prom2	-0.746501	0.694061	2	289
GS	Cell cycle	g98435.t1	g98435	Microtubule-associated protein RP/EB family member 1	mapre1	rg471185	Prom2	-0.806646	0.359943	1	290
GS	Cellular process	g15707.t1	g15707	39S ribosomal protein L12, mitochondrial		rg500729	Prom2	-1.56736	1.38631	1	291
GS	Cellular process	g26904.t1	g26904	28S ribosomal protein S9, mitochondrial		rg81779	Exon	-0.977721	-0.134092	13	292
GS	Cellular process	g26904.t1	g26904	28S ribosomal protein S9, mitochondrial		rg81779	Intron	-0.977721	-0.134092	13	293
GS	Cellular process	g26904.t1	g26904	28S ribosomal protein S9, mitochondrial		rg81792	Intron	-0.977721	-0.307992	13	294
GS	Cellular process	g26904.t1	g26904	28S ribosomal protein S9, mitochondrial		rg81793	Intron	-0.977721	0.399414	13	295
GS	Cellular process	g26904.t1	g26904	28S ribosomal protein S9, mitochondrial		rg81794	Intron	-0.977721	0.399414	13	296
GS	Cellular process	g26904.t1	g26904	28S ribosomal protein S9, mitochondrial		rg81795	Intron	-0.977721	0.399414	13	297
GS	Cellular process	g26904.t1	g26904	28S ribosomal protein S9, mitochondrial		rg81796	Intron	-0.977721	0.399414	13	298
GS	Cellular process	g26904.t1	g26904	28S ribosomal protein S9, mitochondrial		rg81797	Intron	-0.977721	0.287715	13	299
GS	Cellular process	g26904.t1	g26904	28S ribosomal protein S9, mitochondrial		rg81798	Intron	-0.977721	0.175159	13	300
GS	Cellular process	g26904.t1	g26904	28S ribosomal protein S9, mitochondrial		rg81799	Intron	-0.977721	0.175159	13	301
GS	Cellular process	g26904.t1	g26904	28S ribosomal protein S9, mitochondrial		rg81800	Intron	-0.977721	0.175159	13	302
GS	Cellular process	g26904.t1	g26904	28S ribosomal protein S9, mitochondrial		rg81801	Intron	-0.977721	0.175159	13	303
GS	Cellular process	g26904.t1	g26904	28S ribosomal protein S9, mitochondrial		rg81802	Intron	-0.977721	0.175159	13	304
GS	Cellular process	g41837.t1	g41837	28S ribosomal protein S31, mitochondrial		rg169815	Prom2	-1.09781	0.0527418	8	305
GS	Cellular process	g41837.t1	g41837	28S ribosomal protein S31, mitochondrial		rg169816	Prom2	-1.09781	0.0570397	8	306
GS	Cellular process	g41837.t1	g41837	28S ribosomal protein S31, mitochondrial		rg169817	Prom2	-1.09781	0.0377463	8	307
GS	Cellular process	g41837.t1	g41837	28S ribosomal protein S31, mitochondrial		rg169818	Prom2	-1.09781	0.0377463	8	308
GS	Cellular process	g41837.t1	g41837	28S ribosomal protein S31, mitochondrial		rg169819	Prom2	-1.09781	0.0206407	8	309
GS	Cellular process	g41837.t1	g41837	28S ribosomal protein S31, mitochondrial		rg169820	Prom2	-1.09781	0.0206407	8	310
GS	Cellular process	g41837.t1	g41837	28S ribosomal protein S31, mitochondrial		rg169821	Prom2	-1.09781	0.00429361	8	311
GS	Cellular process	g41837.t1	g41837	28S ribosomal protein S31, mitochondrial		rg169822	Prom2	-1.09781	0.00449234	8	312
GS	Cellular process	g42251.t1	g42251	DNA (cytosine-5)-methyltransferase 1		rg173216	Intron	-0.932353	0.361944	5	313
GS	Cellular process	g42251.t1	g42251	DNA (cytosine-5)-methyltransferase 1		rg173217	Exon	-0.932353	0.0338643	5	314
GS	Cellular process	g42251.t1	g42251	DNA (cytosine-5)-methyltransferase 1		rg173219	Exon	-0.932353	0.196479	5	315
GS	Cellular process	g42251.t1	g42251	DNA (cytosine-5)-methyltransferase 1		rg173221	Prom2	-0.932353	0.475396	5	316
GS	Cellular process	g42251.t1	g42251	DNA (cytosine-5)-methyltransferase 1		rg173223	Prom2	-0.932353	0.475396	5	317
GS	Cellular process	g42252.t1	g42252	DNA (cytosine-5)-methyltransferase 1		rg173220	Prom2	-0.638533	0.475396	2	318
GS	Cellular process	g42252.t1	g42252	DNA (cytosine-5)-methyltransferase 1		rg173222	Prom2	-0.638533	0.475396	2	319
GS	Cellular process	g42253.t1	g42253	DNA (cytosine-5)-methyltransferase 1		rg173221	Intron	-0.741423	0.475396	2	320
GS	Cellular process	g42253.t1	g42253	DNA (cytosine-5)-methyltransferase 1		rg173223	Intron	-0.741423	0.475396	2	321
GS	Cellular process	g48366.t1	g48366	39S ribosomal protein L55, mitochondrial		rg209321	Prom2	-0.773122	0.00803675	7	322
GS	Cellular process	g48366.t1	g48366	39S ribosomal protein L55, mitochondrial		rg209323	Prom2	-0.773122	0.0018592	7	323
GS	Cellular process	g48366.t1	g48366	39S ribosomal protein L55, mitochondrial		rg209325	Prom2	-0.773122	0.0752382	7	324
GS	Cellular process	g48366.t1	g48366	39S ribosomal protein L55, mitochondrial		rg209327	Prom2	-0.773122	0.222884	7	325
GS	Cellular process	g48366.t1	g48366	39S ribosomal protein L55, mitochondrial		rg209329	Prom2	-0.773122	0.216053	7	326
GS	Cellular process	g48366.t1	g48366	39S ribosomal protein L55, mitochondrial		rg209331	Prom2	-0.773122	0.180617	7	327
GS	Cellular process	g48366.t1	g48366	39S ribosomal protein L55, mitochondrial		rg209333	Prom2	-0.773122	0.146024	7	328
GS	Cellular process	g56431.t1	g56431	Translation initiation factor IF-2, mitochondrial		rg254657	Prom2	-0.983522	1.77235	5	329
GS	Cellular process	g56431.t1	g56431	Translation initiation factor IF-2, mitochondrial		rg254659	Prom2	-0.983522	1.14172	5	330
GS	Cellular process	g56431.t1	g56431	Translation initiation factor IF-2, mitochondrial		rg254661	Prom2	-0.983522	1.14172	5	331
GS	Cellular process	g56431.t1	g56431	Translation initiation factor IF-2, mitochondrial		rg254663	Prom2	-0.983522	1.14172	5	332
GS	Cellular process	g56431.t1	g56431	Translation initiation factor IF-2, mitochondrial		rg254665	Prom2	-0.983522	1.14172	5	333
GS	Cellular process	g57441.t1	g57441	39S ribosomal protein L12, mitochondrial		rg259611	Intron	-1.17966	0.12912	2	334
GS	Cellular process	g57441.t1	g57441	39S ribosomal protein L12, mitochondrial		rg259612	Intron	-1.17966	0.106167	2	335
GS	Cellular process	g65056.t1	g65056	39S ribosomal protein L10, mitochondrial		rg300671	Prom2	-1.08395	0.943288	4	336
GS	Cellular process	g65056.t1	g65056	39S ribosomal protein L10, mitochondrial		rg300672	Prom2	-1.08395	0.943288	4	337
GS	Cellular process	g65056.t1	g65056	39S ribosomal protein L10, mitochondrial		rg300673	Prom2	-1.08395	0.943288	4	338
GS	Cellular process	g65056.t1	g65056	39S ribosomal protein L10, mitochondrial		rg300674	Prom2	-1.08395	0.943288	4	339
GS	Cellular process	g75063.t1	g75063	28S ribosomal protein S33, mitochondrial		rg352019	Prom2	-0.807244	2.50455	4	340
GS	Cellular process	g75063.t1	g75063	28S ribosomal protein S33, mitochondrial		rg352021	Prom2	-0.807244	1.73716	4	341
GS	Cellular process	g75063.t1	g75063	28S ribosomal protein S33, mitochondrial		rg352023	Prom2	-0.807244	1.40926	4	342
GS	Cellular process	g75063.t1	g75063	28S ribosomal protein S33, mitochondrial		rg352025	Prom2	-0.807244	1.40926	4	343
GS	Cellular process	g76248.t1	g76248	28S ribosomal protein S27, mitochondrial		rg358369	Intron	-1.26064	0.773354	2	344
GS	Cellular process	g76248.t1	g76248	28S ribosomal protein S27, mitochondrial		rg358370	Intron	-1.26064	0.973249	2	345
GS	Cellular process	g80337.t1	g80337	28S ribosomal protein S18a, mitochondrial		rg379017	Prom2	-0.88211	0.214566	1	346
GS	Cellular process	g90162.t1	g90162	28S ribosomal protein S21, mitochondrial		rg431662	Exon	-0.930813	0.714689	9	347
GS	Cellular process	g90162.t1	g90162	28S ribosomal protein S21, mitochondrial		rg431663	Exon	-0.930813	0.758537	9	348
GS	Cellular process	g90162.t1	g90162	28S ribosomal protein S21, mitochondrial		rg431664	Exon	-0.930813	0.524281	9	349
GS	Cellular process	g90162.t1	g90162	28S ribosomal protein S21, mitochondrial		rg431664	Intron	-0.930813	0.524281	9	350
GS	Cellular process	g90162.t1	g90162	28S ribosomal protein S21, mitochondrial		rg431665	Intron	-0.930813	0.594089	9	351
GS	Cellular process	g90162.t1	g90162	28S ribosomal protein S21, mitochondrial		rg431666	Intron	-0.930813	0.394379	9	352
GS	Cellular process	g90162.t1	g90162	28S ribosomal protein S21, mitochondrial		rg431667	Intron	-0.930813	0.229659	9	353
GS	Cellular process	g90162.t1	g90162	28S ribosomal protein S21, mitochondrial		rg431668	Intron	-0.930813	0.229659	9	354
GS	Cellular process	g90162.t1	g90162	28S ribosomal protein S21, mitochondrial		rg431669	Intron	-0.930813	0.266066	9	355
GS	Cellular process	g93199.t1	g93199	28S ribosomal protein S16, mitochondrial		rg448813	Intron	-0.85899	0.74341	5	356
GS	Cellular process	g93199.t1	g93199	28S ribosomal protein S16, mitochondrial		rg448814	Intron	-0.85899	0.659891	5	357
GS	Cellular process	g93199.t1	g93199	28S ribosomal protein S16, mitochondrial		rg448815	Intron	-0.85899	0.791779	5	358
GS	Cellular process	g93199.t1	g93199	28S ribosomal protein S16, mitochondrial		rg448816	Intron	-0.85899	0.745838	5	359
GS	Cellular process	g93199.t1	g93199	28S ribosomal protein S16, mitochondrial		rg448817	Intron	-0.85899	0.712124	5	360
GS	Lipid metabolic process	g22076.t1	g22076	Platelet glycoprotein 4	cd36	rg543007	Prom2	3.98075	-0.0430787	9	361
GS	Lipid metabolic process	g22076.t1	g22076	Platelet glycoprotein 4	cd36	rg543008	Prom2	3.98075	-0.0430787	9	362
GS	Lipid metabolic process	g22076.t1	g22076	Platelet glycoprotein 4	cd36	rg543009	Exon	3.98075	-0.0662331	9	363
GS	Lipid metabolic process	g22076.t1	g22076	Platelet glycoprotein 4	cd36	rg543010	Exon	3.98075	-0.0662331	9	364
GS	Lipid metabolic process	g22076.t1	g22076	Platelet glycoprotein 4	cd36	rg543011	Exon	3.98075	-0.153663	9	365
GS	Lipid metabolic process	g22076.t1	g22076	Platelet glycoprotein 4	cd36	rg543012	Exon	3.98075	-0.153663	9	366
GS	Lipid metabolic process	g22076.t1	g22076	Platelet glycoprotein 4	cd36	rg543013	Exon	3.98075	-0.153663	9	367
GS	Lipid metabolic process	g22076.t1	g22076	Platelet glycoprotein 4	cd36	rg543014	Exon	3.98075	-0.153663	9	368
GS	Lipid metabolic process	g22076.t1	g22076	Platelet glycoprotein 4	cd36	rg543015	Exon	3.98075	-0.153663	9	369
GS	Lipid metabolic process	g30956.t1	g30956	Cell death activator CIDE-A	cidea	rg107415	Prom2	-3.33539	0.262099	1	370
GS	Lipid metabolic process	g37185.t1	g37185	Methylsterol monooxygenase 1	msmo1	rg144225	Prom2	-1.09652	0.640218	4	371
GS	Lipid metabolic process	g37185.t1	g37185	Methylsterol monooxygenase 1	msmo1	rg144227	Prom2	-1.09652	0.640218	4	372
GS	Lipid metabolic process	g37185.t1	g37185	Methylsterol monooxygenase 1	msmo1	rg144229	Prom2	-1.09652	0.640218	4	373
GS	Lipid metabolic process	g37185.t1	g37185	Methylsterol monooxygenase 1	msmo1	rg144231	Prom2	-1.09652	0.640218	4	374
GS	Lipid metabolic process	g37254.t1	g37254	Lipoyltransferase 1, mitochondrial	lipt1	rg144476	Exon	-1.3928	0.314707	2	375
GS	Lipid metabolic process	g37254.t1	g37254	Lipoyltransferase 1, mitochondrial	lipt1	rg144477	Exon	-1.3928	0.362068	2	376
GS	Lipid metabolic process	g4037.t1	g4037	Phosphatidylinositol transfer protein beta isoform	pitpnb	rg193015	Intron	-0.951555	0.171039	1	377
GS	Lipid metabolic process	g45953.t1	g45953	N-alpha-acetyltransferase 40	naa4	rg195722	Exon	-0.865239	1.19176	5	378
GS	Lipid metabolic process	g45953.t1	g45953	N-alpha-acetyltransferase 40	naa4	rg195722	Intron	-0.865239	1.19176	5	379
GS	Lipid metabolic process	g45953.t1	g45953	N-alpha-acetyltransferase 40	naa4	rg195723	Exon	-0.865239	1.19176	5	380
GS	Lipid metabolic process	g45953.t1	g45953	N-alpha-acetyltransferase 40	naa4	rg195724	Exon	-0.865239	1.19176	5	381
GS	Lipid metabolic process	g45953.t1	g45953	N-alpha-acetyltransferase 40	naa4	rg195724	Intron	-0.865239	1.19176	5	382
GS	Lipid metabolic process	g51728.t1	g51728	Acyl-CoA desaturase	scd1a	rg227622	Intron	-1.33376	0.711627	1	383
GS	Lipid metabolic process	g52797.t1	g52797	Acetyl-CoA carboxylase 1	acac	rg234001	Intron	-1.11549	0.359777	9	384
GS	Lipid metabolic process	g52797.t1	g52797	Acetyl-CoA carboxylase 1	acac	rg234002	Intron	-1.11549	0.359777	9	385
GS	Lipid metabolic process	g52797.t1	g52797	Acetyl-CoA carboxylase 1	acac	rg234003	Exon	-1.11549	0.341153	9	386
GS	Lipid metabolic process	g52797.t1	g52797	Acetyl-CoA carboxylase 1	acac	rg234003	Intron	-1.11549	0.341153	9	387
GS	Lipid metabolic process	g52797.t1	g52797	Acetyl-CoA carboxylase 1	acac	rg234005	Exon	-1.11549	0.341153	9	388
GS	Lipid metabolic process	g52797.t1	g52797	Acetyl-CoA carboxylase 1	acac	rg234006	Exon	-1.11549	0.341153	9	389
GS	Lipid metabolic process	g52797.t1	g52797	Acetyl-CoA carboxylase 1	acac	rg234007	Exon	-1.11549	0.341153	9	390
GS	Lipid metabolic process	g52797.t1	g52797	Acetyl-CoA carboxylase 1	acac	rg234008	Intron	-1.11549	0.0900851	9	391
GS	Lipid metabolic process	g52797.t1	g52797	Acetyl-CoA carboxylase 1	acac	rg234020	Exon	-1.11549	-0.300749	9	392
GS	Lipid metabolic process	g61173.t1	g61173	Phosphatidylinositol transfer protein alpha isoform	pitpna	rg278933	Intron	-1.44432	-0.0672413	13	393
GS	Lipid metabolic process	g61173.t1	g61173	Phosphatidylinositol transfer protein alpha isoform	pitpna	rg278936	Exon	-1.44432	1.76651	13	394
GS	Lipid metabolic process	g61173.t1	g61173	Phosphatidylinositol transfer protein alpha isoform	pitpna	rg278937	Exon	-1.44432	1.76651	13	395
GS	Lipid metabolic process	g61173.t1	g61173	Phosphatidylinositol transfer protein alpha isoform	pitpna	rg278971	Prom2	-1.44432	0.0530636	13	396
GS	Lipid metabolic process	g61173.t1	g61173	Phosphatidylinositol transfer protein alpha isoform	pitpna	rg278972	Prom2	-1.44432	0.376255	13	397
GS	Lipid metabolic process	g61173.t1	g61173	Phosphatidylinositol transfer protein alpha isoform	pitpna	rg278976	Prom2	-1.44432	0.0703933	13	398
GS	Lipid metabolic process	g61173.t1	g61173	Phosphatidylinositol transfer protein alpha isoform	pitpna	rg278977	Prom2	-1.44432	0.0703933	13	399
GS	Lipid metabolic process	g61173.t1	g61173	Phosphatidylinositol transfer protein alpha isoform	pitpna	rg278978	Prom2	-1.44432	0.0600323	13	400
GS	Lipid metabolic process	g61173.t1	g61173	Phosphatidylinositol transfer protein alpha isoform	pitpna	rg278979	Prom2	-1.44432	0.0600323	13	401
GS	Lipid metabolic process	g61173.t1	g61173	Phosphatidylinositol transfer protein alpha isoform	pitpna	rg278980	Prom2	-1.44432	0.0600323	13	402
GS	Lipid metabolic process	g61173.t1	g61173	Phosphatidylinositol transfer protein alpha isoform	pitpna	rg278981	Prom2	-1.44432	0.0600323	13	403
GS	Lipid metabolic process	g61173.t1	g61173	Phosphatidylinositol transfer protein alpha isoform	pitpna	rg278982	Prom2	-1.44432	0.0600323	13	404
GS	Lipid metabolic process	g61173.t1	g61173	Phosphatidylinositol transfer protein alpha isoform	pitpna	rg278983	Prom2	-1.44432	0.0171118	13	405
GS	Lipid metabolic process	g64325.t1	g64325	Hydroxymethylglutaryl-CoA synthase, cytoplasmic	hmgcs1	rg296642	Exon	-1.04516	2.80697	3	406
GS	Lipid metabolic process	g64325.t1	g64325	Hydroxymethylglutaryl-CoA synthase, cytoplasmic	hmgcs1	rg296643	Intron	-1.04516	2.80697	3	407
GS	Lipid metabolic process	g64325.t1	g64325	Hydroxymethylglutaryl-CoA synthase, cytoplasmic	hmgcs1	rg296644	Intron	-1.04516	2.80697	3	408
GS	Lipid metabolic process	g73153.t1	g73153	long-chain-fatty-acid--CoA ligase ACSBG2-like	acsbg2	rg342885	Exon	-1.39732	1.17431	8	409
GS	Lipid metabolic process	g73153.t1	g73153	long-chain-fatty-acid--CoA ligase ACSBG2-like	acsbg2	rg342886	Intron	-1.39732	1.24259	8	410
GS	Lipid metabolic process	g73153.t1	g73153	long-chain-fatty-acid--CoA ligase ACSBG2-like	acsbg2	rg342887	Intron	-1.39732	1.24259	8	411
GS	Lipid metabolic process	g73153.t1	g73153	long-chain-fatty-acid--CoA ligase ACSBG2-like	acsbg2	rg342888	Exon	-1.39732	1.20897	8	412
GS	Lipid metabolic process	g73153.t1	g73153	long-chain-fatty-acid--CoA ligase ACSBG2-like	acsbg2	rg342889	Exon	-1.39732	1.20897	8	413
GS	Lipid metabolic process	g73153.t1	g73153	long-chain-fatty-acid--CoA ligase ACSBG2-like	acsbg2	rg342890	Exon	-1.39732	1.20897	8	414
GS	Lipid metabolic process	g73153.t1	g73153	long-chain-fatty-acid--CoA ligase ACSBG2-like	acsbg2	rg342890	Intron	-1.39732	1.20897	8	415
GS	Lipid metabolic process	g73153.t1	g73153	long-chain-fatty-acid--CoA ligase ACSBG2-like	acsbg2	rg342891	Intron	-1.39732	1.20897	8	416
GS	Lipid metabolic process	g73154.t1	g73154	long-chain-fatty-acid--CoA ligase ACSBG2-like	acsbg2	rg342893	Prom2	-1.65445	0.71043	5	417
GS	Lipid metabolic process	g73154.t1	g73154	long-chain-fatty-acid--CoA ligase ACSBG2-like	acsbg2	rg342894	Prom2	-1.65445	0.700922	5	418
GS	Lipid metabolic process	g73154.t1	g73154	long-chain-fatty-acid--CoA ligase ACSBG2-like	acsbg2	rg342895	Prom2	-1.65445	0.700922	5	419
GS	Lipid metabolic process	g73154.t1	g73154	long-chain-fatty-acid--CoA ligase ACSBG2-like	acsbg2	rg342896	Prom2	-1.65445	0.700922	5	420
GS	Lipid metabolic process	g73154.t1	g73154	long-chain-fatty-acid--CoA ligase ACSBG2-like	acsbg2	rg342897	Prom2	-1.65445	0.700922	5	421
GS	Lipid metabolic process	g74842.t1	g74842	Alkyldihydroxyacetonephosphate synthase, peroxisomal	agps	rg350697	Intron	-0.886125	0.5554	5	422
GS	Lipid metabolic process	g74842.t1	g74842	Alkyldihydroxyacetonephosphate synthase, peroxisomal	agps	rg350698	Intron	-0.886125	0.5554	5	423
GS	Lipid metabolic process	g74842.t1	g74842	Alkyldihydroxyacetonephosphate synthase, peroxisomal	agps	rg350699	Intron	-0.886125	0.5554	5	424
GS	Lipid metabolic process	g74842.t1	g74842	Alkyldihydroxyacetonephosphate synthase, peroxisomal	agps	rg350700	Intron	-0.886125	0.545746	5	425
GS	Lipid metabolic process	g74842.t1	g74842	Alkyldihydroxyacetonephosphate synthase, peroxisomal	agps	rg350701	Intron	-0.886125	0.545746	5	426
GS	Lipid metabolic process	g78993.t1	g78993	Glycerol-3-phosphate acyltransferase 1, mitochondrial	gpam	rg372234	Intron	-0.643906	0.869888	8	427
GS	Lipid metabolic process	g78993.t1	g78993	Glycerol-3-phosphate acyltransferase 1, mitochondrial	gpam	rg372235	Exon	-0.643906	0.869888	8	428
GS	Lipid metabolic process	g78993.t1	g78993	Glycerol-3-phosphate acyltransferase 1, mitochondrial	gpam	rg372235	Intron	-0.643906	0.869888	8	429
GS	Lipid metabolic process	g78993.t1	g78993	Glycerol-3-phosphate acyltransferase 1, mitochondrial	gpam	rg372236	Exon	-0.643906	0.869888	8	430
GS	Lipid metabolic process	g78993.t1	g78993	Glycerol-3-phosphate acyltransferase 1, mitochondrial	gpam	rg372237	Exon	-0.643906	0.869888	8	431
GS	Lipid metabolic process	g78993.t1	g78993	Glycerol-3-phosphate acyltransferase 1, mitochondrial	gpam	rg372243	Intron	-0.643906	1.25326	8	432
GS	Lipid metabolic process	g78993.t1	g78993	Glycerol-3-phosphate acyltransferase 1, mitochondrial	gpam	rg372244	Intron	-0.643906	1.25326	8	433
GS	Lipid metabolic process	g78993.t1	g78993	Glycerol-3-phosphate acyltransferase 1, mitochondrial	gpam	rg372245	Intron	-0.643906	1.25326	8	434
GS	Lipid metabolic process	g79008.t1	g79008	ATP-citrate synthase	acly	rg372317	Exon	-0.993478	0.148207	10	435
GS	Lipid metabolic process	g79008.t1	g79008	ATP-citrate synthase	acly	rg372318	Exon	-0.993478	0.214694	10	436
GS	Lipid metabolic process	g79008.t1	g79008	ATP-citrate synthase	acly	rg372319	Exon	-0.993478	0.214694	10	437
GS	Lipid metabolic process	g79008.t1	g79008	ATP-citrate synthase	acly	rg372320	Exon	-0.993478	0.139471	10	438
GS	Lipid metabolic process	g79008.t1	g79008	ATP-citrate synthase	acly	rg372321	Exon	-0.993478	0.139471	10	439
GS	Lipid metabolic process	g79008.t1	g79008	ATP-citrate synthase	acly	rg372322	Exon	-0.993478	0.139471	10	440
GS	Lipid metabolic process	g79008.t1	g79008	ATP-citrate synthase	acly	rg372323	Intron	-0.993478	0.645498	10	441
GS	Lipid metabolic process	g79008.t1	g79008	ATP-citrate synthase	acly	rg372324	Exon	-0.993478	0.646748	10	442
GS	Lipid metabolic process	g79008.t1	g79008	ATP-citrate synthase	acly	rg372324	Intron	-0.993478	0.646748	10	443
GS	Lipid metabolic process	g79008.t1	g79008	ATP-citrate synthase	acly	rg372325	Exon	-0.993478	0.705596	10	444
GS	Lipid metabolic process	g79671.t1	g79671	Peroxisome proliferator-activated receptor alpha	ppara	rg375067	Prom2	0.619677	-0.359459	2	445
GS	Lipid metabolic process	g79671.t1	g79671	Peroxisome proliferator-activated receptor alpha	ppara	rg375069	Intron	0.619677	-0.40474	2	446
GS	Lipid metabolic process	g86015.t1	g86015	Dolichyldiphosphatase 1	dolpp1	rg409235	Intron	-0.803829	1.68487	6	447
GS	Lipid metabolic process	g86015.t1	g86015	Dolichyldiphosphatase 1	dolpp1	rg409236	Intron	-0.803829	1.60463	6	448
GS	Lipid metabolic process	g86015.t1	g86015	Dolichyldiphosphatase 1	dolpp1	rg409237	Intron	-0.803829	1.60463	6	449
GS	Lipid metabolic process	g86015.t1	g86015	Dolichyldiphosphatase 1	dolpp1	rg409238	Intron	-0.803829	1.60463	6	450
GS	Lipid metabolic process	g86015.t1	g86015	Dolichyldiphosphatase 1	dolpp1	rg409239	Intron	-0.803829	1.60816	6	451
GS	Lipid metabolic process	g86015.t1	g86015	Dolichyldiphosphatase 1	dolpp1	rg409240	Intron	-0.803829	1.60816	6	452
GS	Lipid metabolic process	g88061.t1	g88061	Glucose-6-phosphate 1-dehydrogenase	g6pd	rg420925	Exon	-1.71379	0.225881	6	453
GS	Lipid metabolic process	g88061.t1	g88061	Glucose-6-phosphate 1-dehydrogenase	g6pd	rg420926	Exon	-1.71379	0.126583	6	454
GS	Lipid metabolic process	g88061.t1	g88061	Glucose-6-phosphate 1-dehydrogenase	g6pd	rg420927	Exon	-1.71379	0.126583	6	455
GS	Lipid metabolic process	g88061.t1	g88061	Glucose-6-phosphate 1-dehydrogenase	g6pd	rg420928	Intron	-1.71379	0.290616	6	456
GS	Lipid metabolic process	g88061.t1	g88061	Glucose-6-phosphate 1-dehydrogenase	g6pd	rg420929	Exon	-1.71379	0.227927	6	457
GS	Lipid metabolic process	g88061.t1	g88061	Glucose-6-phosphate 1-dehydrogenase	g6pd	rg420929	Intron	-1.71379	0.227927	6	458
GS	Lipid metabolic process	g88456.t1	g88456	Long chain acyl-CoA synthetase 9, chloroplastic	acsl4	rg423190	Intron	-1.29126	0.588335	1	459
GS	Lipid metabolic process	g91153.t1	g91153	Cytochrome b5	cyb5	rg437176	Prom2	-0.79358	0.227117	2	460
GS	Lipid metabolic process	g91153.t1	g91153	Cytochrome b5	cyb5	rg437177	Prom2	-0.79358	0.0966929	2	461
GS	Lipid metabolic process	g95187.t1	g95187	Acetyl-coenzyme A synthetase, cytoplasmic	acss2	rg457935	Intron	-0.985621	0.263558	5	462
GS	Lipid metabolic process	g95187.t1	g95187	Acetyl-coenzyme A synthetase, cytoplasmic	acss2	rg457936	Intron	-0.985621	0.213328	5	463
GS	Lipid metabolic process	g95187.t1	g95187	Acetyl-coenzyme A synthetase, cytoplasmic	acss2	rg457937	Intron	-0.985621	0.134148	5	464
GS	Lipid metabolic process	g95187.t1	g95187	Acetyl-coenzyme A synthetase, cytoplasmic	acss2	rg457938	Intron	-0.985621	0.134148	5	465
GS	Lipid metabolic process	g95187.t1	g95187	Acetyl-coenzyme A synthetase, cytoplasmic	acss2	rg457939	Intron	-0.985621	0.134148	5	466
GS	Lipid metabolic process	g95718.t1	g95718	Microsomal glutathione S-transferase 3	mgst3	rg460547	Prom2	-0.511399	0.524454	2	467
GS	Lipid metabolic process	g95718.t1	g95718	Microsomal glutathione S-transferase 3	mgst3	rg460549	Prom2	-0.511399	0.475143	2	468
GS	Lipid metabolic process	g96586.t1	g96586	Fatty acid synthase	fasn	rg464497	Intron	-2.05467	1.45253	1	469
GS	Protein transport	g20209.t1	g20209	Peptidyl-prolyl cis-trans isomerase		rg530903	Prom2	-0.540945	0.542008	4	470
GS	Protein transport	g20209.t1	g20209	Peptidyl-prolyl cis-trans isomerase		rg530904	Prom2	-0.540945	0.542008	4	471
GS	Protein transport	g20209.t1	g20209	Peptidyl-prolyl cis-trans isomerase		rg530905	Prom2	-0.540945	0.542008	4	472
GS	Protein transport	g20209.t1	g20209	Peptidyl-prolyl cis-trans isomerase		rg530906	Prom2	-0.540945	0.542008	4	473
GS	Protein transport	g23121.t1	g23121	Ubiquitin-like-conjugating enzyme ATG3		rg549255	Prom2	-0.559727	0.845661	4	474
GS	Protein transport	g23121.t1	g23121	Ubiquitin-like-conjugating enzyme ATG3		rg549256	Prom2	-0.559727	0.845661	4	475
GS	Protein transport	g23121.t1	g23121	Ubiquitin-like-conjugating enzyme ATG3		rg549257	Prom2	-0.559727	0.679658	4	476
GS	Protein transport	g23121.t1	g23121	Ubiquitin-like-conjugating enzyme ATG3		rg549258	Prom2	-0.559727	0.679658	4	477
GS	Protein transport	g28569.t1	g28569	Solute carrier family 15 member 2		rg92175	Intron	-0.532054	0.371817	7	478
GS	Protein transport	g28569.t1	g28569	Solute carrier family 15 member 2		rg92176	Intron	-0.532054	0.356048	7	479
GS	Protein transport	g28569.t1	g28569	Solute carrier family 15 member 2		rg92177	Intron	-0.532054	0.347784	7	480
GS	Protein transport	g28569.t1	g28569	Solute carrier family 15 member 2		rg92178	Intron	-0.532054	0.484075	7	481
GS	Protein transport	g28569.t1	g28569	Solute carrier family 15 member 2		rg92179	Intron	-0.532054	0.514219	7	482
GS	Protein transport	g28569.t1	g28569	Solute carrier family 15 member 2		rg92180	Intron	-0.532054	0.533796	7	483
GS	Protein transport	g28569.t1	g28569	Solute carrier family 15 member 2		rg92183	Intron	-0.532054	-0.129838	7	484
GS	Protein transport	g29302.t1	g29302	Autophagy protein 5		rg96788	Intron	-0.316208	0.635115	1	485
GS	Protein transport	g36837.t1	g36837	unconventional myosin-Vb		rg142612	Intron	-0.781969	0.839331	4	486
GS	Protein transport	g36837.t1	g36837	unconventional myosin-Vb		rg142613	Intron	-0.781969	0.839331	4	487
GS	Protein transport	g36837.t1	g36837	unconventional myosin-Vb		rg142614	Intron	-0.781969	0.918063	4	488
GS	Protein transport	g36837.t1	g36837	unconventional myosin-Vb		rg142615	Intron	-0.781969	0.922246	4	489
GS	Protein transport	g36902.t1	g36902	Collagen alpha-1(I) chain		rg142926	Exon	-1.08913	0.188383	6	490
GS	Protein transport	g36902.t1	g36902	Collagen alpha-1(I) chain		rg142927	Exon	-1.08913	0.15156	6	491
GS	Protein transport	g36902.t1	g36902	Collagen alpha-1(I) chain		rg142928	Exon	-1.08913	0.195941	6	492
GS	Protein transport	g36902.t1	g36902	Collagen alpha-1(I) chain		rg142929	Exon	-1.08913	0.197587	6	493
GS	Protein transport	g36902.t1	g36902	Collagen alpha-1(I) chain		rg142930	Exon	-1.08913	0.165483	6	494
GS	Protein transport	g36902.t1	g36902	Collagen alpha-1(I) chain		rg142930	Intron	-1.08913	0.165483	6	495
GS	Protein transport	g38285.t1	g38285	Nuclear pore complex protein Nup160		rg150471	Intron	-0.650634	0.447392	7	496
GS	Protein transport	g38285.t1	g38285	Nuclear pore complex protein Nup160		rg150472	Intron	-0.650634	0.354577	7	497
GS	Protein transport	g38285.t1	g38285	Nuclear pore complex protein Nup160		rg150473	Intron	-0.650634	2.30247	7	498
GS	Protein transport	g38285.t1	g38285	Nuclear pore complex protein Nup160		rg150474	Intron	-0.650634	2.61192	7	499
GS	Protein transport	g38285.t1	g38285	Nuclear pore complex protein Nup160		rg150475	Intron	-0.650634	2.61192	7	500
GS	Protein transport	g38285.t1	g38285	Nuclear pore complex protein Nup160		rg150476	Intron	-0.650634	2.61192	7	501
GS	Protein transport	g38285.t1	g38285	Nuclear pore complex protein Nup160		rg150477	Intron	-0.650634	2.61192	7	502
GS	Protein transport	g48469.t1	g48469	receptor activity-modifying protein 1-like		rg209754	Intron	-1.32404	-1.16012	11	503
GS	Protein transport	g48469.t1	g48469	receptor activity-modifying protein 1-like		rg209755	Intron	-1.32404	-0.849757	11	504
GS	Protein transport	g48469.t1	g48469	receptor activity-modifying protein 1-like		rg209757	Intron	-1.32404	0.646472	11	505
GS	Protein transport	g48469.t1	g48469	receptor activity-modifying protein 1-like		rg209758	Intron	-1.32404	0.646472	11	506
GS	Protein transport	g48469.t1	g48469	receptor activity-modifying protein 1-like		rg209759	Intron	-1.32404	0.646472	11	507
GS	Protein transport	g48469.t1	g48469	receptor activity-modifying protein 1-like		rg209760	Intron	-1.32404	0.646472	11	508
GS	Protein transport	g48469.t1	g48469	receptor activity-modifying protein 1-like		rg209761	Intron	-1.32404	0.646472	11	509
GS	Protein transport	g48469.t1	g48469	receptor activity-modifying protein 1-like		rg209762	Intron	-1.32404	0.646472	11	510
GS	Protein transport	g48469.t1	g48469	receptor activity-modifying protein 1-like		rg209763	Intron	-1.32404	0.646472	11	511
GS	Protein transport	g48469.t1	g48469	receptor activity-modifying protein 1-like		rg209764	Intron	-1.32404	0.646472	11	512
GS	Protein transport	g48469.t1	g48469	receptor activity-modifying protein 1-like		rg209771	Intron	-1.32404	0.729552	11	513
GS	Protein transport	g48764.t1	g48764	Adaptin ear-binding coat-associated protein 1		rg211395	Intron	-0.379114	0.586685	7	514
GS	Protein transport	g48764.t1	g48764	Adaptin ear-binding coat-associated protein 1		rg211396	Exon	-0.379114	0.500399	7	515
GS	Protein transport	g48764.t1	g48764	Adaptin ear-binding coat-associated protein 1		rg211396	Intron	-0.379114	0.500399	7	516
GS	Protein transport	g48764.t1	g48764	Adaptin ear-binding coat-associated protein 1		rg211397	Exon	-0.379114	0.500399	7	517
GS	Protein transport	g48764.t1	g48764	Adaptin ear-binding coat-associated protein 1		rg211398	Intron	-0.379114	0.627368	7	518
GS	Protein transport	g48764.t1	g48764	Adaptin ear-binding coat-associated protein 1		rg211399	Intron	-0.379114	0.497329	7	519
GS	Protein transport	g48764.t1	g48764	Adaptin ear-binding coat-associated protein 1		rg211400	Intron	-0.379114	0.497329	7	520
GS	Protein transport	g53664.t1	g53664	Mitochondrial import receptor subunit TOM40 homolog		rg239253	Exon	-1.81977	0.58415	4	521
GS	Protein transport	g53664.t1	g53664	Mitochondrial import receptor subunit TOM40 homolog		rg239254	Intron	-1.81977	0.705838	4	522
GS	Protein transport	g53664.t1	g53664	Mitochondrial import receptor subunit TOM40 homolog		rg239255	Intron	-1.81977	0.752213	4	523
GS	Protein transport	g53664.t1	g53664	Mitochondrial import receptor subunit TOM40 homolog		rg239256	Exon	-1.81977	0.752213	4	524
GS	Protein transport	g58524.t1	g58524	Importin-4		rg264885	Prom2	-1.42275	1.25722	4	525
GS	Protein transport	g58524.t1	g58524	Importin-4		rg264886	Prom2	-1.42275	1.18809	4	526
GS	Protein transport	g58524.t1	g58524	Importin-4		rg264888	Exon	-1.42275	2.32659	4	527
GS	Protein transport	g58524.t1	g58524	Importin-4		rg264889	Exon	-1.42275	2.32659	4	528
GS	Protein transport	g62106.t1	g62106	Nuclear pore membrane glycoprotein 210		rg283773	Intron	-1.09398	1.31592	8	529
GS	Protein transport	g62106.t1	g62106	Nuclear pore membrane glycoprotein 210		rg283774	Intron	-1.09398	1.31592	8	530
GS	Protein transport	g62106.t1	g62106	Nuclear pore membrane glycoprotein 210		rg283784	Intron	-1.09398	0.483175	8	531
GS	Protein transport	g62106.t1	g62106	Nuclear pore membrane glycoprotein 210		rg283785	Intron	-1.09398	0.483175	8	532
GS	Protein transport	g62106.t1	g62106	Nuclear pore membrane glycoprotein 210		rg283786	Intron	-1.09398	0.317744	8	533
GS	Protein transport	g62106.t1	g62106	Nuclear pore membrane glycoprotein 210		rg283787	Intron	-1.09398	0.778952	8	534
GS	Protein transport	g62106.t1	g62106	Nuclear pore membrane glycoprotein 210		rg283790	Exon	-1.09398	1.8275	8	535
GS	Protein transport	g62106.t1	g62106	Nuclear pore membrane glycoprotein 210		rg283791	Exon	-1.09398	1.8275	8	536
GS	Protein transport	g63152.t1	g63152	ELKS/Rab6-interacting/CAST family member 1		rg289514	Intron	-0.49265	0.897926	2	537
GS	Protein transport	g63152.t1	g63152	ELKS/Rab6-interacting/CAST family member 1		rg289515	Intron	-0.49265	0.809499	2	538
GS	Protein transport	g67188.t1	g67188	Nucleoporin NDC1	ndc1	rg311602	Intron	-0.695757	0.178415	8	539
GS	Protein transport	g67188.t1	g67188	Nucleoporin NDC1	ndc1	rg311603	Exon	-0.695757	0.864907	8	540
GS	Protein transport	g67188.t1	g67188	Nucleoporin NDC1	ndc1	rg311604	Intron	-0.695757	0.684991	8	541
GS	Protein transport	g67188.t1	g67188	Nucleoporin NDC1	ndc1	rg311605	Intron	-0.695757	0.482771	8	542
GS	Protein transport	g67188.t1	g67188	Nucleoporin NDC1	ndc1	rg311606	Intron	-0.695757	0.544842	8	543
GS	Protein transport	g67188.t1	g67188	Nucleoporin NDC1	ndc1	rg311607	Intron	-0.695757	0.197813	8	544
GS	Protein transport	g67188.t1	g67188	Nucleoporin NDC1	ndc1	rg311608	Intron	-0.695757	0.197813	8	545
GS	Protein transport	g67188.t1	g67188	Nucleoporin NDC1	ndc1	rg311609	Exon	-0.695757	-0.326125	8	546
GS	Protein transport	g69653.t1	g69653	Nucleoporin Nup43	nup43	rg323040	Prom2	-0.581876	0.831726	5	547
GS	Protein transport	g69653.t1	g69653	Nucleoporin Nup43	nup43	rg323042	Prom2	-0.581876	0.903248	5	548
GS	Protein transport	g69653.t1	g69653	Nucleoporin Nup43	nup43	rg323044	Prom2	-0.581876	0.903248	5	549
GS	Protein transport	g69653.t1	g69653	Nucleoporin Nup43	nup43	rg323046	Prom2	-0.581876	0.903248	5	550
GS	Protein transport	g69653.t1	g69653	Nucleoporin Nup43	nup43	rg323048	Prom2	-0.581876	0.903248	5	551
GS	Protein transport	g70523.t1	g70523	Nucleotide exchange factor SIL1		rg327497	Exon	-0.730436	2.10855	6	552
GS	Protein transport	g70523.t1	g70523	Nucleotide exchange factor SIL1		rg327498	Exon	-0.730436	3.11021	6	553
GS	Protein transport	g70523.t1	g70523	Nucleotide exchange factor SIL1		rg327498	Intron	-0.730436	3.11021	6	554
GS	Protein transport	g70523.t1	g70523	Nucleotide exchange factor SIL1		rg327499	Exon	-0.730436	3.11021	6	555
GS	Protein transport	g70523.t1	g70523	Nucleotide exchange factor SIL1		rg327500	Exon	-0.730436	3.11021	6	556
GS	Protein transport	g70523.t1	g70523	Nucleotide exchange factor SIL1		rg327500	Intron	-0.730436	3.11021	6	557
GS	Protein transport	g80105.t1	g80105	Vesicular integral-membrane protein VIP36		rg378021	Prom2	-0.553924	0.393516	1	558
GS	Protein transport	g82937.t1	g82937	Synaptobrevin homolog YKT6		rg392335	Prom2	-1.59512	1.99519	7	559
GS	Protein transport	g82937.t1	g82937	Synaptobrevin homolog YKT6		rg392336	Prom2	-1.59512	1.99519	7	560
GS	Protein transport	g82937.t1	g82937	Synaptobrevin homolog YKT6		rg392337	Prom2	-1.59512	2.0123	7	561
GS	Protein transport	g82937.t1	g82937	Synaptobrevin homolog YKT6		rg392338	Prom2	-1.59512	1.57277	7	562
GS	Protein transport	g82937.t1	g82937	Synaptobrevin homolog YKT6		rg392339	Prom2	-1.59512	1.80575	7	563
GS	Protein transport	g82937.t1	g82937	Synaptobrevin homolog YKT6		rg392340	Prom2	-1.59512	1.97474	7	564
GS	Protein transport	g82937.t1	g82937	Synaptobrevin homolog YKT6		rg392347	Prom2	-1.59512	1.04561	7	565
GS	Protein transport	g86755.t1	g86755	Tripartite motif-containing protein 3		rg414131	Exon	-0.272333	1.13469	2	566
GS	Protein transport	g86755.t1	g86755	Tripartite motif-containing protein 3		rg414132	Exon	-0.272333	1.13469	2	567
GS	Protein transport	g92445.t1	g92445	Exportin-1		rg444081	Intron	-0.844858	0.158583	14	568
GS	Protein transport	g92445.t1	g92445	Exportin-1		rg444082	Intron	-0.844858	0.102305	14	569
GS	Protein transport	g92445.t1	g92445	Exportin-1		rg444083	Intron	-0.844858	0.102305	14	570
GS	Protein transport	g92445.t1	g92445	Exportin-1		rg444084	Intron	-0.844858	0.102305	14	571
GS	Protein transport	g92445.t1	g92445	Exportin-1		rg444085	Intron	-0.844858	0.102305	14	572
GS	Protein transport	g92445.t1	g92445	Exportin-1		rg444086	Intron	-0.844858	-0.211116	14	573
GS	Protein transport	g92445.t1	g92445	Exportin-1		rg444087	Intron	-0.844858	-0.211116	14	574
GS	Protein transport	g92445.t1	g92445	Exportin-1		rg444089	Intron	-0.844858	0.453156	14	575
GS	Protein transport	g92445.t1	g92445	Exportin-1		rg444090	Exon	-0.844858	0.508349	14	576
GS	Protein transport	g92445.t1	g92445	Exportin-1		rg444090	Intron	-0.844858	0.508349	14	577
GS	Protein transport	g92445.t1	g92445	Exportin-1		rg444091	Intron	-0.844858	0.410436	14	578
GS	Protein transport	g92445.t1	g92445	Exportin-1		rg444092	Exon	-0.844858	0.546859	14	579
GS	Protein transport	g92445.t1	g92445	Exportin-1		rg444093	Exon	-0.844858	0.546859	14	580
GS	Protein transport	g92445.t1	g92445	Exportin-1		rg444094	Intron	-0.844858	0.673287	14	581
GS	Protein transport	g93526.t1	g93526	ADP-ribosylation factor 4		rg449984	Intron	-0.51102	Inf	6	582
GS	Protein transport	g93526.t1	g93526	ADP-ribosylation factor 4		rg449985	Intron	-0.51102	0.976129	6	583
GS	Protein transport	g93526.t1	g93526	ADP-ribosylation factor 4		rg449986	Intron	-0.51102	0.976129	6	584
GS	Protein transport	g93526.t1	g93526	ADP-ribosylation factor 4		rg449987	Intron	-0.51102	0.976129	6	585
GS	Protein transport	g93526.t1	g93526	ADP-ribosylation factor 4		rg449988	Intron	-0.51102	1.12317	6	586
GS	Protein transport	g93526.t1	g93526	ADP-ribosylation factor 4		rg449989	Intron	-0.51102	1.12317	6	587
GS	Protein transport	g94102.t1	g94102	Nuclear pore complex protein Nup85		rg452518	Intron	-0.756624	1.1284	8	588
GS	Protein transport	g94102.t1	g94102	Nuclear pore complex protein Nup85		rg452519	Exon	-0.756624	1.1284	8	589
GS	Protein transport	g94102.t1	g94102	Nuclear pore complex protein Nup85		rg452519	Intron	-0.756624	1.1284	8	590
GS	Protein transport	g94102.t1	g94102	Nuclear pore complex protein Nup85		rg452520	Exon	-0.756624	1.25207	8	591
GS	Protein transport	g94102.t1	g94102	Nuclear pore complex protein Nup85		rg452521	Intron	-0.756624	1.05975	8	592
GS	Protein transport	g94102.t1	g94102	Nuclear pore complex protein Nup85		rg452522	Intron	-0.756624	1.05975	8	593
GS	Protein transport	g94102.t1	g94102	Nuclear pore complex protein Nup85		rg452525	Exon	-0.756624	Inf	8	594
GS	Protein transport	g94102.t1	g94102	Nuclear pore complex protein Nup85		rg452525	Intron	-0.756624	Inf	8	595
GS	Protein transport	g95756.t1	g95756	Nuclear autoantigenic sperm protein		rg460793	Exon	-1.28643	0.276535	3	596
GS	Protein transport	g95756.t1	g95756	Nuclear autoantigenic sperm protein		rg460793	Intron	-1.28643	0.276535	3	597
GS	Protein transport	g95756.t1	g95756	Nuclear autoantigenic sperm protein		rg460794	Intron	-1.28643	0.276535	3	598
GS	Protein transport	g98812.t1	g98812	Protein YIPF5		rg471878	Intron	-0.630934	0.714161	1	599
GS	Viral process	g1266.t1	g1266	DNA damage-binding protein 1	ddb1	rg496262	Intron	-0.396302	0.568377	12	600
GS	Viral process	g1266.t1	g1266	DNA damage-binding protein 1	ddb1	rg496263	Intron	-0.396302	0.527804	12	601
GS	Viral process	g1266.t1	g1266	DNA damage-binding protein 1	ddb1	rg496264	Intron	-0.396302	0.527804	12	602
GS	Viral process	g1266.t1	g1266	DNA damage-binding protein 1	ddb1	rg496265	Intron	-0.396302	0.527804	12	603
GS	Viral process	g1266.t1	g1266	DNA damage-binding protein 1	ddb1	rg496266	Intron	-0.396302	0.462193	12	604
GS	Viral process	g1266.t1	g1266	DNA damage-binding protein 1	ddb1	rg496267	Intron	-0.396302	0.421984	12	605
GS	Viral process	g1266.t1	g1266	DNA damage-binding protein 1	ddb1	rg496299	Intron	-0.396302	0.999621	12	606
GS	Viral process	g1266.t1	g1266	DNA damage-binding protein 1	ddb1	rg496300	Intron	-0.396302	0.999621	12	607
GS	Viral process	g1266.t1	g1266	DNA damage-binding protein 1	ddb1	rg496535	Intron	-0.396302	0.554142	12	608
GS	Viral process	g1266.t1	g1266	DNA damage-binding protein 1	ddb1	rg496536	Intron	-0.396302	0.554142	12	609
GS	Viral process	g1266.t1	g1266	DNA damage-binding protein 1	ddb1	rg52976	Intron	-0.396302	0.554142	12	610
GS	Viral process	g1266.t1	g1266	DNA damage-binding protein 1	ddb1	rg52977	Intron	-0.396302	0.554142	12	611
GS	Viral process	g16439.t1	g16439	Nucleophosmin		rg505724	Intron	-1.13344	0.742213	5	612
GS	Viral process	g16439.t1	g16439	Nucleophosmin		rg505725	Intron	-1.13344	0.614896	5	613
GS	Viral process	g16439.t1	g16439	Nucleophosmin		rg505726	Intron	-1.13344	0.614896	5	614
GS	Viral process	g16439.t1	g16439	Nucleophosmin		rg505727	Intron	-1.13344	0.614896	5	615
GS	Viral process	g16439.t1	g16439	Nucleophosmin		rg505728	Intron	-1.13344	0.614896	5	616
GS	Viral process	g1723.t1	g1723	Regulator of chromosome condensation		rg546162	Exon	-0.801132	0.770954	6	617
GS	Viral process	g1723.t1	g1723	Regulator of chromosome condensation		rg546163	Exon	-0.801132	0.949403	6	618
GS	Viral process	g1723.t1	g1723	Regulator of chromosome condensation		rg546163	Intron	-0.801132	0.949403	6	619
GS	Viral process	g1723.t1	g1723	Regulator of chromosome condensation		rg546164	Exon	-0.801132	0.701935	6	620
GS	Viral process	g1723.t1	g1723	Regulator of chromosome condensation		rg546165	Exon	-0.801132	0.701935	6	621
GS	Viral process	g1723.t1	g1723	Regulator of chromosome condensation		rg546193	Exon	-0.801132	0.950902	6	622
GS	Viral process	g24731.t1	g24731	E3 ubiquitin/ISG15 ligase TRIM25-like, partial		rg67421	Prom2	0.606978	-0.423152	6	623
GS	Viral process	g24731.t1	g24731	E3 ubiquitin/ISG15 ligase TRIM25-like, partial		rg67422	Prom2	0.606978	-0.530395	6	624
GS	Viral process	g24731.t1	g24731	E3 ubiquitin/ISG15 ligase TRIM25-like, partial		rg67447	Intron	0.606978	-1.2553	6	625
GS	Viral process	g24731.t1	g24731	E3 ubiquitin/ISG15 ligase TRIM25-like, partial		rg67449	Intron	0.606978	-1.36481	6	626
GS	Viral process	g24731.t1	g24731	E3 ubiquitin/ISG15 ligase TRIM25-like, partial		rg67451	Intron	0.606978	-1.46659	6	627
GS	Viral process	g24731.t1	g24731	E3 ubiquitin/ISG15 ligase TRIM25-like, partial		rg67453	Intron	0.606978	-1.46659	6	628
GS	Viral process	g30781.t1	g30781	Splicing factor 3B subunit 2		rg106174	Prom2	-0.611597	0.874961	4	629
GS	Viral process	g30781.t1	g30781	Splicing factor 3B subunit 2		rg106176	Prom2	-0.611597	0.916207	4	630
GS	Viral process	g30781.t1	g30781	Splicing factor 3B subunit 2		rg106180	Prom2	-0.611597	1.05119	4	631
GS	Viral process	g30781.t1	g30781	Splicing factor 3B subunit 2		rg106182	Prom2	-0.611597	1.11921	4	632
GS	Viral process	g31853.t1	g31853	Proteasome subunit alpha type-3		rg113136	Intron	-0.824096	0.95055	2	633
GS	Viral process	g31853.t1	g31853	Proteasome subunit alpha type-3		rg113137	Intron	-0.824096	1.46375	2	634
GS	Viral process	g3550.t1	g3550	DNA replication licensing factor MCM2		rg173610	Intron	-0.88889	1.17266	2	635
GS	Viral process	g3550.t1	g3550	DNA replication licensing factor MCM2		rg173611	Intron	-0.88889	1.17266	2	636
GS	Viral process	g38285.t1	g38285	Nuclear pore complex protein Nup160		rg150471	Intron	-0.650634	0.447392	7	637
GS	Viral process	g38285.t1	g38285	Nuclear pore complex protein Nup160		rg150472	Intron	-0.650634	0.354577	7	638
GS	Viral process	g38285.t1	g38285	Nuclear pore complex protein Nup160		rg150473	Intron	-0.650634	2.30247	7	639
GS	Viral process	g38285.t1	g38285	Nuclear pore complex protein Nup160		rg150474	Intron	-0.650634	2.61192	7	640
GS	Viral process	g38285.t1	g38285	Nuclear pore complex protein Nup160		rg150475	Intron	-0.650634	2.61192	7	641
GS	Viral process	g38285.t1	g38285	Nuclear pore complex protein Nup160		rg150476	Intron	-0.650634	2.61192	7	642
GS	Viral process	g38285.t1	g38285	Nuclear pore complex protein Nup160		rg150477	Intron	-0.650634	2.61192	7	643
GS	Viral process	g54522.t1	g54522	DNA topoisomerase 1		rg243445	Intron	-0.608408	0.0198273	1	644
GS	Viral process	g56072.t1	g56072	glycylpeptide N-tetradecanoyltransferase 2-like isoform X1	LOC1155777	rg252842	Prom2	0.374751	-0.284465	1	645
GS	Viral process	g56316.t1	g56316	membrane-associated guanylate kinase, WW and PDZ domain-containing protein 3-like, partial		rg254036	Intron	0.581718	-0.191753	55	646
GS	Viral process	g56316.t1	g56316	membrane-associated guanylate kinase, WW and PDZ domain-containing protein 3-like, partial		rg254038	Intron	0.581718	-0.620027	55	647
GS	Viral process	g56316.t1	g56316	membrane-associated guanylate kinase, WW and PDZ domain-containing protein 3-like, partial		rg254039	Intron	0.581718	-0.481004	55	648
GS	Viral process	g56316.t1	g56316	membrane-associated guanylate kinase, WW and PDZ domain-containing protein 3-like, partial		rg254040	Intron	0.581718	-0.536787	55	649
GS	Viral process	g56316.t1	g56316	membrane-associated guanylate kinase, WW and PDZ domain-containing protein 3-like, partial		rg254041	Intron	0.581718	-0.485331	55	650
GS	Viral process	g56316.t1	g56316	membrane-associated guanylate kinase, WW and PDZ domain-containing protein 3-like, partial		rg254042	Intron	0.581718	-0.485331	55	651
GS	Viral process	g56316.t1	g56316	membrane-associated guanylate kinase, WW and PDZ domain-containing protein 3-like, partial		rg254043	Intron	0.581718	-0.153576	55	652
GS	Viral process	g56316.t1	g56316	membrane-associated guanylate kinase, WW and PDZ domain-containing protein 3-like, partial		rg254045	Intron	0.581718	-0.0519275	55	653
GS	Viral process	g56316.t1	g56316	membrane-associated guanylate kinase, WW and PDZ domain-containing protein 3-like, partial		rg254046	Intron	0.581718	0.0418957	55	654
GS	Viral process	g56316.t1	g56316	membrane-associated guanylate kinase, WW and PDZ domain-containing protein 3-like, partial		rg254047	Intron	0.581718	0.0201654	55	655
GS	Viral process	g56316.t1	g56316	membrane-associated guanylate kinase, WW and PDZ domain-containing protein 3-like, partial		rg254048	Intron	0.581718	0.0523146	55	656
GS	Viral process	g56316.t1	g56316	membrane-associated guanylate kinase, WW and PDZ domain-containing protein 3-like, partial		rg254049	Intron	0.581718	0.103027	55	657
GS	Viral process	g56316.t1	g56316	membrane-associated guanylate kinase, WW and PDZ domain-containing protein 3-like, partial		rg254050	Intron	0.581718	0.248933	55	658
GS	Viral process	g56316.t1	g56316	membrane-associated guanylate kinase, WW and PDZ domain-containing protein 3-like, partial		rg254051	Intron	0.581718	0.321187	55	659
GS	Viral process	g56316.t1	g56316	membrane-associated guanylate kinase, WW and PDZ domain-containing protein 3-like, partial		rg254052	Intron	0.581718	0.34396	55	660
GS	Viral process	g56316.t1	g56316	membrane-associated guanylate kinase, WW and PDZ domain-containing protein 3-like, partial		rg254055	Intron	0.581718	-0.0333927	55	661
GS	Viral process	g56316.t1	g56316	membrane-associated guanylate kinase, WW and PDZ domain-containing protein 3-like, partial		rg254056	Intron	0.581718	-0.0270496	55	662
GS	Viral process	g56316.t1	g56316	membrane-associated guanylate kinase, WW and PDZ domain-containing protein 3-like, partial		rg254061	Prom2	0.581718	-0.198696	55	663
GS	Viral process	g56316.t1	g56316	membrane-associated guanylate kinase, WW and PDZ domain-containing protein 3-like, partial		rg254062	Prom2	0.581718	-0.199493	55	664
GS	Viral process	g56316.t1	g56316	membrane-associated guanylate kinase, WW and PDZ domain-containing protein 3-like, partial		rg254063	Prom2	0.581718	-0.198829	55	665
GS	Viral process	g56316.t1	g56316	membrane-associated guanylate kinase, WW and PDZ domain-containing protein 3-like, partial		rg254064	Prom2	0.581718	-0.198829	55	666
GS	Viral process	g56316.t1	g56316	membrane-associated guanylate kinase, WW and PDZ domain-containing protein 3-like, partial		rg254065	Prom2	0.581718	-0.0785006	55	667
GS	Viral process	g56316.t1	g56316	membrane-associated guanylate kinase, WW and PDZ domain-containing protein 3-like, partial		rg254066	Prom2	0.581718	-0.116378	55	668
GS	Viral process	g56316.t1	g56316	membrane-associated guanylate kinase, WW and PDZ domain-containing protein 3-like, partial		rg254068	Prom2	0.581718	-2.03282	55	669
GS	Viral process	g56316.t1	g56316	membrane-associated guanylate kinase, WW and PDZ domain-containing protein 3-like, partial		rg254069	Prom2	0.581718	-2.12261	55	670
GS	Viral process	g56316.t1	g56316	membrane-associated guanylate kinase, WW and PDZ domain-containing protein 3-like, partial		rg254070	Prom2	0.581718	-2.12261	55	671
GS	Viral process	g56316.t1	g56316	membrane-associated guanylate kinase, WW and PDZ domain-containing protein 3-like, partial		rg254071	Prom2	0.581718	-2.12261	55	672
GS	Viral process	g56316.t1	g56316	membrane-associated guanylate kinase, WW and PDZ domain-containing protein 3-like, partial		rg254072	Prom2	0.581718	-2.12261	55	673
GS	Viral process	g56316.t1	g56316	membrane-associated guanylate kinase, WW and PDZ domain-containing protein 3-like, partial		rg254073	Prom2	0.581718	-2.45745	55	674
GS	Viral process	g56316.t1	g56316	membrane-associated guanylate kinase, WW and PDZ domain-containing protein 3-like, partial		rg254074	Prom2	0.581718	-2.58385	55	675
GS	Viral process	g56316.t1	g56316	membrane-associated guanylate kinase, WW and PDZ domain-containing protein 3-like, partial		rg254075	Prom2	0.581718	-3.95048	55	676
GS	Viral process	g56316.t1	g56316	membrane-associated guanylate kinase, WW and PDZ domain-containing protein 3-like, partial		rg254076	Cgi - prom2	0.581718	-0.166044	55	677
GS	Viral process	g56316.t1	g56316	membrane-associated guanylate kinase, WW and PDZ domain-containing protein 3-like, partial		rg254076	Prom2	0.581718	-0.166044	55	678
GS	Viral process	g56316.t1	g56316	membrane-associated guanylate kinase, WW and PDZ domain-containing protein 3-like, partial		rg254078	Cgi - prom2	0.581718	-0.333325	55	679
GS	Viral process	g56316.t1	g56316	membrane-associated guanylate kinase, WW and PDZ domain-containing protein 3-like, partial		rg254078	Prom2	0.581718	-0.333325	55	680
GS	Viral process	g56316.t1	g56316	membrane-associated guanylate kinase, WW and PDZ domain-containing protein 3-like, partial		rg254079	Cgi - prom2	0.581718	-0.367255	55	681
GS	Viral process	g56316.t1	g56316	membrane-associated guanylate kinase, WW and PDZ domain-containing protein 3-like, partial		rg254079	Prom2	0.581718	-0.367255	55	682
GS	Viral process	g56316.t1	g56316	membrane-associated guanylate kinase, WW and PDZ domain-containing protein 3-like, partial		rg254080	Prom2	0.581718	-0.302645	55	683
GS	Viral process	g56316.t1	g56316	membrane-associated guanylate kinase, WW and PDZ domain-containing protein 3-like, partial		rg254081	Prom2	0.581718	-0.295097	55	684
GS	Viral process	g56316.t1	g56316	membrane-associated guanylate kinase, WW and PDZ domain-containing protein 3-like, partial		rg254082	Prom2	0.581718	0.229634	55	685
GS	Viral process	g56316.t1	g56316	membrane-associated guanylate kinase, WW and PDZ domain-containing protein 3-like, partial		rg25541	Intron	0.581718	-0.191753	55	686
GS	Viral process	g56316.t1	g56316	membrane-associated guanylate kinase, WW and PDZ domain-containing protein 3-like, partial		rg25542	Intron	0.581718	-0.620027	55	687
GS	Viral process	g56316.t1	g56316	membrane-associated guanylate kinase, WW and PDZ domain-containing protein 3-like, partial		rg25543	Intron	0.581718	-0.481004	55	688
GS	Viral process	g56316.t1	g56316	membrane-associated guanylate kinase, WW and PDZ domain-containing protein 3-like, partial		rg25544	Intron	0.581718	-0.536787	55	689
GS	Viral process	g56316.t1	g56316	membrane-associated guanylate kinase, WW and PDZ domain-containing protein 3-like, partial		rg25545	Intron	0.581718	-0.485331	55	690
GS	Viral process	g56316.t1	g56316	membrane-associated guanylate kinase, WW and PDZ domain-containing protein 3-like, partial		rg25546	Intron	0.581718	-0.485331	55	691
GS	Viral process	g56316.t1	g56316	membrane-associated guanylate kinase, WW and PDZ domain-containing protein 3-like, partial		rg25547	Intron	0.581718	-0.153576	55	692
GS	Viral process	g56316.t1	g56316	membrane-associated guanylate kinase, WW and PDZ domain-containing protein 3-like, partial		rg25549	Intron	0.581718	-0.0333927	55	693
GS	Viral process	g56316.t1	g56316	membrane-associated guanylate kinase, WW and PDZ domain-containing protein 3-like, partial		rg25550	Intron	0.581718	-0.0270496	55	694
GS	Viral process	g56316.t1	g56316	membrane-associated guanylate kinase, WW and PDZ domain-containing protein 3-like, partial		rg25554	Cgi - prom2	0.581718	-0.166044	55	695
GS	Viral process	g56316.t1	g56316	membrane-associated guanylate kinase, WW and PDZ domain-containing protein 3-like, partial		rg25554	Prom2	0.581718	-0.166044	55	696
GS	Viral process	g56316.t1	g56316	membrane-associated guanylate kinase, WW and PDZ domain-containing protein 3-like, partial		rg25556	Cgi - prom2	0.581718	-0.333325	55	697
GS	Viral process	g56316.t1	g56316	membrane-associated guanylate kinase, WW and PDZ domain-containing protein 3-like, partial		rg25556	Prom2	0.581718	-0.333325	55	698
GS	Viral process	g56316.t1	g56316	membrane-associated guanylate kinase, WW and PDZ domain-containing protein 3-like, partial		rg25557	Cgi - prom2	0.581718	-0.367255	55	699
GS	Viral process	g56316.t1	g56316	membrane-associated guanylate kinase, WW and PDZ domain-containing protein 3-like, partial		rg25557	Prom2	0.581718	-0.367255	55	700
GS	Viral process	g57525.t1	g57525	Protein VAC14 homolog		rg260024	Exon	-0.538323	0.0522991	2	701
GS	Viral process	g57525.t1	g57525	Protein VAC14 homolog		rg26593	Exon	-0.538323	0.0522991	2	702
GS	Viral process	g59388.t1	g59388	Sodium-dependent phosphate transporter 2		rg269709	Exon	0.280971	-0.257536	2	703
GS	Viral process	g59388.t1	g59388	Sodium-dependent phosphate transporter 2		rg269710	Exon	0.280971	-0.246327	2	704
GS	Viral process	g62106.t1	g62106	Nuclear pore membrane glycoprotein 210		rg283773	Intron	-1.09398	1.31592	8	705
GS	Viral process	g62106.t1	g62106	Nuclear pore membrane glycoprotein 210		rg283774	Intron	-1.09398	1.31592	8	706
GS	Viral process	g62106.t1	g62106	Nuclear pore membrane glycoprotein 210		rg283784	Intron	-1.09398	0.483175	8	707
GS	Viral process	g62106.t1	g62106	Nuclear pore membrane glycoprotein 210		rg283785	Intron	-1.09398	0.483175	8	708
GS	Viral process	g62106.t1	g62106	Nuclear pore membrane glycoprotein 210		rg283786	Intron	-1.09398	0.317744	8	709
GS	Viral process	g62106.t1	g62106	Nuclear pore membrane glycoprotein 210		rg283787	Intron	-1.09398	0.778952	8	710
GS	Viral process	g62106.t1	g62106	Nuclear pore membrane glycoprotein 210		rg283790	Exon	-1.09398	1.8275	8	711
GS	Viral process	g62106.t1	g62106	Nuclear pore membrane glycoprotein 210		rg283791	Exon	-1.09398	1.8275	8	712
GS	Viral process	g65798.t1	g65798	Proteasome subunit beta type-8		rg304606	Prom2	-0.337107	0.00885092	1	713
GS	Viral process	g66231.t1	g66231	Importin-5	ipo5	rg306865	Exon	-0.649805	0.251618	6	714
GS	Viral process	g66231.t1	g66231	Importin-5	ipo5	rg306866	Exon	-0.649805	0.251618	6	715
GS	Viral process	g66231.t1	g66231	Importin-5	ipo5	rg306867	Exon	-0.649805	0.251618	6	716
GS	Viral process	g66231.t1	g66231	Importin-5	ipo5	rg306868	Exon	-0.649805	0.251618	6	717
GS	Viral process	g66231.t1	g66231	Importin-5	ipo5	rg306868	Intron	-0.649805	0.251618	6	718
GS	Viral process	g66231.t1	g66231	Importin-5	ipo5	rg306869	Exon	-0.649805	0.102732	6	719
GS	Viral process	g67188.t1	g67188	Nucleoporin NDC1	ndc1	rg311602	Intron	-0.695757	0.178415	8	720
GS	Viral process	g67188.t1	g67188	Nucleoporin NDC1	ndc1	rg311603	Exon	-0.695757	0.864907	8	721
GS	Viral process	g67188.t1	g67188	Nucleoporin NDC1	ndc1	rg311604	Intron	-0.695757	0.684991	8	722
GS	Viral process	g67188.t1	g67188	Nucleoporin NDC1	ndc1	rg311605	Intron	-0.695757	0.482771	8	723
GS	Viral process	g67188.t1	g67188	Nucleoporin NDC1	ndc1	rg311606	Intron	-0.695757	0.544842	8	724
GS	Viral process	g67188.t1	g67188	Nucleoporin NDC1	ndc1	rg311607	Intron	-0.695757	0.197813	8	725
GS	Viral process	g67188.t1	g67188	Nucleoporin NDC1	ndc1	rg311608	Intron	-0.695757	0.197813	8	726
GS	Viral process	g67188.t1	g67188	Nucleoporin NDC1	ndc1	rg311609	Exon	-0.695757	-0.326125	8	727
GS	Viral process	g69653.t1	g69653	Nucleoporin Nup43	nup43	rg323040	Prom2	-0.581876	0.831726	5	728
GS	Viral process	g69653.t1	g69653	Nucleoporin Nup43	nup43	rg323042	Prom2	-0.581876	0.903248	5	729
GS	Viral process	g69653.t1	g69653	Nucleoporin Nup43	nup43	rg323044	Prom2	-0.581876	0.903248	5	730
GS	Viral process	g69653.t1	g69653	Nucleoporin Nup43	nup43	rg323046	Prom2	-0.581876	0.903248	5	731
GS	Viral process	g69653.t1	g69653	Nucleoporin Nup43	nup43	rg323048	Prom2	-0.581876	0.903248	5	732
GS	Viral process	g82888.t1	g82888	sodium-dependent phosphate transporter 2		rg392166	Intron	0.658535	-0.312326	13	733
GS	Viral process	g82888.t1	g82888	sodium-dependent phosphate transporter 2		rg392171	Exon	0.658535	-0.34521	13	734
GS	Viral process	g82888.t1	g82888	sodium-dependent phosphate transporter 2		rg392172	Exon	0.658535	-0.312645	13	735
GS	Viral process	g82888.t1	g82888	sodium-dependent phosphate transporter 2		rg392173	Exon	0.658535	-0.574218	13	736
GS	Viral process	g82888.t1	g82888	sodium-dependent phosphate transporter 2		rg392174	Exon	0.658535	-0.705748	13	737
GS	Viral process	g82888.t1	g82888	sodium-dependent phosphate transporter 2		rg392175	Exon	0.658535	-0.745309	13	738
GS	Viral process	g82888.t1	g82888	sodium-dependent phosphate transporter 2		rg392176	Exon	0.658535	-0.574418	13	739
GS	Viral process	g82888.t1	g82888	sodium-dependent phosphate transporter 2		rg41623	Exon	0.658535	-0.34521	13	740
GS	Viral process	g82888.t1	g82888	sodium-dependent phosphate transporter 2		rg41624	Exon	0.658535	-0.312645	13	741
GS	Viral process	g82888.t1	g82888	sodium-dependent phosphate transporter 2		rg41625	Exon	0.658535	-0.574218	13	742
GS	Viral process	g82888.t1	g82888	sodium-dependent phosphate transporter 2		rg41626	Exon	0.658535	-0.705748	13	743
GS	Viral process	g82888.t1	g82888	sodium-dependent phosphate transporter 2		rg41627	Exon	0.658535	-0.745309	13	744
GS	Viral process	g82888.t1	g82888	sodium-dependent phosphate transporter 2		rg41628	Exon	0.658535	-0.574418	13	745
GS	Viral process	g92445.t1	g92445	Exportin-1		rg444081	Intron	-0.844858	0.158583	14	746
GS	Viral process	g92445.t1	g92445	Exportin-1		rg444082	Intron	-0.844858	0.102305	14	747
GS	Viral process	g92445.t1	g92445	Exportin-1		rg444083	Intron	-0.844858	0.102305	14	748
GS	Viral process	g92445.t1	g92445	Exportin-1		rg444084	Intron	-0.844858	0.102305	14	749
GS	Viral process	g92445.t1	g92445	Exportin-1		rg444085	Intron	-0.844858	0.102305	14	750
GS	Viral process	g92445.t1	g92445	Exportin-1		rg444086	Intron	-0.844858	-0.211116	14	751
GS	Viral process	g92445.t1	g92445	Exportin-1		rg444087	Intron	-0.844858	-0.211116	14	752
GS	Viral process	g92445.t1	g92445	Exportin-1		rg444089	Intron	-0.844858	0.453156	14	753
GS	Viral process	g92445.t1	g92445	Exportin-1		rg444090	Exon	-0.844858	0.508349	14	754
GS	Viral process	g92445.t1	g92445	Exportin-1		rg444090	Intron	-0.844858	0.508349	14	755
GS	Viral process	g92445.t1	g92445	Exportin-1		rg444091	Intron	-0.844858	0.410436	14	756
GS	Viral process	g92445.t1	g92445	Exportin-1		rg444092	Exon	-0.844858	0.546859	14	757
GS	Viral process	g92445.t1	g92445	Exportin-1		rg444093	Exon	-0.844858	0.546859	14	758
GS	Viral process	g92445.t1	g92445	Exportin-1		rg444094	Intron	-0.844858	0.673287	14	759
GS	Viral process	g93788.t1	g93788	Eukaryotic translation initiation factor 4 gamma 1		rg451261	Prom2	-0.774716	0.538772	1	760
GS	Viral process	g93789.t1	g93789	Eukaryotic translation initiation factor 4 gamma 1		rg451261	Intron	-1.14421	0.538772	10	761
GS	Viral process	g93789.t1	g93789	Eukaryotic translation initiation factor 4 gamma 1		rg451262	Prom2	-1.14421	0.0990491	10	762
GS	Viral process	g93789.t1	g93789	Eukaryotic translation initiation factor 4 gamma 1		rg451263	Prom2	-1.14421	0.0990491	10	763
GS	Viral process	g93789.t1	g93789	Eukaryotic translation initiation factor 4 gamma 1		rg451264	Prom2	-1.14421	0.0990491	10	764
GS	Viral process	g93789.t1	g93789	Eukaryotic translation initiation factor 4 gamma 1		rg451265	Prom2	-1.14421	0.0990491	10	765
GS	Viral process	g93789.t1	g93789	Eukaryotic translation initiation factor 4 gamma 1		rg451266	Prom2	-1.14421	0.0990491	10	766
GS	Viral process	g93789.t1	g93789	Eukaryotic translation initiation factor 4 gamma 1		rg451267	Prom2	-1.14421	0.0990491	10	767
GS	Viral process	g93789.t1	g93789	Eukaryotic translation initiation factor 4 gamma 1		rg451268	Prom2	-1.14421	0.0990491	10	768
GS	Viral process	g93789.t1	g93789	Eukaryotic translation initiation factor 4 gamma 1		rg451269	Prom2	-1.14421	0.0990491	10	769
GS	Viral process	g93789.t1	g93789	Eukaryotic translation initiation factor 4 gamma 1		rg451271	Prom2	-1.14421	0.10713	10	770
GS	Viral process	g93791.t1	g93791	Eukaryotic translation initiation factor 4 gamma 1		rg451264	Exon	-0.696766	0.0990491	7	771
GS	Viral process	g93791.t1	g93791	Eukaryotic translation initiation factor 4 gamma 1		rg451265	Exon	-0.696766	0.0990491	7	772
GS	Viral process	g93791.t1	g93791	Eukaryotic translation initiation factor 4 gamma 1		rg451266	Exon	-0.696766	0.0990491	7	773
GS	Viral process	g93791.t1	g93791	Eukaryotic translation initiation factor 4 gamma 1		rg451267	Exon	-0.696766	0.0990491	7	774
GS	Viral process	g93791.t1	g93791	Eukaryotic translation initiation factor 4 gamma 1		rg451268	Exon	-0.696766	0.0990491	7	775
GS	Viral process	g93791.t1	g93791	Eukaryotic translation initiation factor 4 gamma 1		rg451269	Exon	-0.696766	0.0990491	7	776
GS	Viral process	g93791.t1	g93791	Eukaryotic translation initiation factor 4 gamma 1		rg451271	Intron	-0.696766	0.10713	7	777
GS	Viral process	g94102.t1	g94102	Nuclear pore complex protein Nup85		rg452518	Intron	-0.756624	1.1284	8	778
GS	Viral process	g94102.t1	g94102	Nuclear pore complex protein Nup85		rg452519	Exon	-0.756624	1.1284	8	779
GS	Viral process	g94102.t1	g94102	Nuclear pore complex protein Nup85		rg452519	Intron	-0.756624	1.1284	8	780
GS	Viral process	g94102.t1	g94102	Nuclear pore complex protein Nup85		rg452520	Exon	-0.756624	1.25207	8	781
GS	Viral process	g94102.t1	g94102	Nuclear pore complex protein Nup85		rg452521	Intron	-0.756624	1.05975	8	782
GS	Viral process	g94102.t1	g94102	Nuclear pore complex protein Nup85		rg452522	Intron	-0.756624	1.05975	8	783
GS	Viral process	g94102.t1	g94102	Nuclear pore complex protein Nup85		rg452525	Exon	-0.756624	Inf	8	784
GS	Viral process	g94102.t1	g94102	Nuclear pore complex protein Nup85		rg452525	Intron	-0.756624	Inf	8	785
GS	Viral process	g97485.t1	g97485	Importin subunit alpha-4		rg469402	Intron	-0.629268	0.608756	8	786
GS	Viral process	g97485.t1	g97485	Importin subunit alpha-4		rg469403	Intron	-0.629268	0.608756	8	787
GS	Viral process	g97485.t1	g97485	Importin subunit alpha-4		rg469404	Exon	-0.629268	0.608756	8	788
GS	Viral process	g97485.t1	g97485	Importin subunit alpha-4		rg469405	Exon	-0.629268	0.608756	8	789
GS	Viral process	g97485.t1	g97485	Importin subunit alpha-4		rg469405	Intron	-0.629268	0.608756	8	790
GS	Viral process	g97485.t1	g97485	Importin subunit alpha-4		rg469406	Intron	-0.629268	1.01153	8	791
GS	Viral process	g97485.t1	g97485	Importin subunit alpha-4		rg469407	Intron	-0.629268	1.01153	8	792
GS	Viral process	g97485.t1	g97485	Importin subunit alpha-4		rg469408	Intron	-0.629268	0.835442	8	793
